# Supplementary material for: Mild traumatic brain injury increases cortical iron: evidence from individual susceptibility mapping
Source: Brain Commun. 2025 Mar 12;7(2):fcaf110. doi: 10.1093/braincomms/fcaf110 (PMC11954555; doi:10.1093/braincomms/fcaf110)
Supplement: fcaf110_Supplementary_Data [file fcaf110_supplementary_data.zip]

Archive with 2 entries (2 files):
- Supplementary Data 1.xlsx
- Supplementary Materials.pdf
