# Supplementary material for: Mild traumatic brain injury increases cortical iron: evidence from individual susceptibility mapping
Source: Brain Commun. 2025 Mar 12;7(2):fcaf110. doi: 10.1093/braincomms/fcaf110 (PMC11954555; doi:10.1093/braincomms/fcaf110)
Supplement: fcaf110_Supplementary_Data [file fcaf110_supplementary_data.zip › Supplementary Data 1.xlsx]

## Sheet: mTBI 01
ROI	Depth	CurvatureBin	ZScore_PositiveQSM	PValueFDR_PositiveQSM
Bank, STS 17	1	1	2.15465	0.733751
Bank, STS 17	2	1	1.7488	0.612211
Bank, STS 17	3	1	1.83018	0.190465
Bank, STS 17	4	1	0.931266	0.768448
Bank, STS 17	5	1	-0.0128548	0.989744
Bank, STS 17	6	1	-0.571632	0.977644
Bank, STS 17	1	2	3.40727	0.0223095
Bank, STS 17	2	2	3.41991	0.0212985
Bank, STS 17	3	2	3.11021	0.033859
Bank, STS 17	4	2	2.14246	0.273333
Bank, STS 17	5	2	0.880123	0.940677
Bank, STS 17	6	2	-0.253781	0.84131
Bank, STS 17	1	3	3.17704	0.0505867
Bank, STS 17	2	3	2.50909	0.411542
Bank, STS 17	3	3	1.32984	0.75047
Bank, STS 17	4	3	1.41493	0.685838
Bank, STS 17	5	3	1.0478	0.999177
Bank, STS 17	6	3	0.261221	0.867566
Caudal ACC 32	1	1	-1.07398	0.915872
Caudal ACC 32	2	1	-0.0697847	0.952089
Caudal ACC 32	3	1	1.54745	0.284298
Caudal ACC 32	4	1	1.28369	0.75272
Caudal ACC 32	5	1	-0.477815	0.989744
Caudal ACC 32	6	1	-0.823533	0.977644
Caudal ACC 32	1	2	-0.962937	0.998022
Caudal ACC 32	2	2	-0.588713	0.859356
Caudal ACC 32	3	2	0.0371326	0.970379
Caudal ACC 32	4	2	-0.436749	0.866076
Caudal ACC 32	5	2	-0.839208	0.940677
Caudal ACC 32	6	2	-0.953701	0.615177
Caudal ACC 32	1	3	-0.548351	0.978814
Caudal ACC 32	2	3	-0.613835	0.951265
Caudal ACC 32	3	3	-0.349951	0.882027
Caudal ACC 32	4	3	0.0146947	0.988276
Caudal ACC 32	5	3	0.0567651	0.999177
Caudal ACC 32	6	3	-0.366722	0.867566
Caudal mPFC 7	1	1	0.377613	0.915872
Caudal mPFC 7	2	1	0.671309	0.775855
Caudal mPFC 7	3	1	1.15607	0.443169
Caudal mPFC 7	4	1	0.829493	0.768448
Caudal mPFC 7	5	1	0.152964	0.989744
Caudal mPFC 7	6	1	-0.16326	0.977644
Caudal mPFC 7	1	2	1.16315	0.998022
Caudal mPFC 7	2	2	1.20932	0.770229
Caudal mPFC 7	3	2	0.539863	0.742071
Caudal mPFC 7	4	2	-0.462932	0.866076
Caudal mPFC 7	5	2	-0.822334	0.940677
Caudal mPFC 7	6	2	-0.765227	0.667414
Caudal mPFC 7	1	3	-0.245918	0.978814
Caudal mPFC 7	2	3	-0.534137	0.951265
Caudal mPFC 7	3	3	-0.655172	0.823213
Caudal mPFC 7	4	3	-0.821355	0.718758
Caudal mPFC 7	5	3	-1.2537	0.892286
Caudal mPFC 7	6	3	-1.61313	0.799677
Cuneus 29	1	1	0.208217	0.915872
Cuneus 29	2	1	0.444623	0.838849
Cuneus 29	3	1	0.512972	0.712793
Cuneus 29	4	1	0.036232	0.981502
Cuneus 29	5	1	-0.696268	0.989744
Cuneus 29	6	1	-0.649485	0.977644
Cuneus 29	1	2	-0.00247968	0.998022
Cuneus 29	2	2	0.291975	0.903117
Cuneus 29	3	2	1.56936	0.389811
Cuneus 29	4	2	1.9688	0.333035
Cuneus 29	5	2	0.793254	0.940677
Cuneus 29	6	2	0.363206	0.84131
Cuneus 29	1	3	0.343742	0.978814
Cuneus 29	2	3	0.692793	0.951265
Cuneus 29	3	3	1.04466	0.75047
Cuneus 29	4	3	1.02237	0.698144
Cuneus 29	5	3	0.369402	0.999177
Cuneus 29	6	3	-0.38927	0.867566
Entorhinal 23	1	1	1.33264	0.733751
Entorhinal 23	2	1	0.255448	0.848276
Entorhinal 23	3	1	-0.24769	0.882217
Entorhinal 23	4	1	-0.680754	0.770323
Entorhinal 23	5	1	-1.47968	0.989744
Entorhinal 23	6	1	-2.05928	0.716261
Entorhinal 23	1	2	-0.0768901	0.998022
Entorhinal 23	2	2	-0.126317	0.955699
Entorhinal 23	3	2	0.221533	0.909367
Entorhinal 23	4	2	0.190608	0.930977
Entorhinal 23	5	2	-0.925382	0.940677
Entorhinal 23	6	2	-1.53845	0.615177
Entorhinal 23	1	3	1.89861	0.842111
Entorhinal 23	2	3	0.769024	0.951265
Entorhinal 23	3	3	0.090576	0.969105
Entorhinal 23	4	3	0.205723	0.988276
Entorhinal 23	5	3	-0.300777	0.999177
Entorhinal 23	6	3	-1.08867	0.799677
Frontal Pole 1	1	1	-0.239543	0.915872
Frontal Pole 1	2	1	0.963156	0.732527
Frontal Pole 1	3	1	2.29191	0.0931211
Frontal Pole 1	4	1	2.62366	0.119566
Frontal Pole 1	5	1	1.08753	0.989744
Frontal Pole 1	6	1	-0.0947824	0.977644
Frontal Pole 1	1	2	-0.0094832	0.998022
Frontal Pole 1	2	2	0.250268	0.909364
Frontal Pole 1	3	2	1.37709	0.389811
Frontal Pole 1	4	2	0.870166	0.722671
Frontal Pole 1	5	2	-0.408167	0.940677
Frontal Pole 1	6	2	-0.658253	0.667414
Frontal Pole 1	1	3	-0.95895	0.978814
Frontal Pole 1	2	3	-0.606181	0.951265
Frontal Pole 1	3	3	0.62394	0.823213
Frontal Pole 1	4	3	-0.584017	0.864232
Frontal Pole 1	5	3	-0.755492	0.999177
Frontal Pole 1	6	3	-0.66722	0.822061
Fusiform 24	1	1	-1.47651	0.733751
Fusiform 24	2	1	-1.03158	0.732527
Fusiform 24	3	1	-0.187798	0.904225
Fusiform 24	4	1	0.379493	0.957878
Fusiform 24	5	1	0.0646744	0.989744
Fusiform 24	6	1	-0.511484	0.977644
Fusiform 24	1	2	-0.895453	0.998022
Fusiform 24	2	2	0.205911	0.917847
Fusiform 24	3	2	1.3768	0.389811
Fusiform 24	4	2	1.26046	0.639563
Fusiform 24	5	2	-0.108288	0.940677
Fusiform 24	6	2	-1.08428	0.615177
Fusiform 24	1	3	-0.21182	0.978814
Fusiform 24	2	3	0.210397	0.975801
Fusiform 24	3	3	1.03518	0.75047
Fusiform 24	4	3	1.27667	0.685838
Fusiform 24	5	3	0.216081	0.999177
Fusiform 24	6	3	-1.27837	0.799677
Inferior Parietal 13	1	1	1.3078	0.733751
Inferior Parietal 13	2	1	3.41114	0.0219952
Inferior Parietal 13	3	1	2.79097	0.0595564
Inferior Parietal 13	4	1	1.50754	0.559604
Inferior Parietal 13	5	1	-0.137035	0.989744
Inferior Parietal 13	6	1	-0.73031	0.977644
Inferior Parietal 13	1	2	1.87141	0.651538
Inferior Parietal 13	2	2	2.60419	0.156556
Inferior Parietal 13	3	2	2.69939	0.0590465
Inferior Parietal 13	4	2	1.64012	0.400185
Inferior Parietal 13	5	2	0.0744192	0.940677
Inferior Parietal 13	6	2	-0.89327	0.631912
Inferior Parietal 13	1	3	0.150214	0.978814
Inferior Parietal 13	2	3	0.18391	0.975801
Inferior Parietal 13	3	3	0.697327	0.823213
Inferior Parietal 13	4	3	0.801575	0.718758
Inferior Parietal 13	5	3	-0.226889	0.999177
Inferior Parietal 13	6	3	-1.1035	0.799677
Inferior Temporal 25	1	1	0.0223278	0.982187
Inferior Temporal 25	2	1	1.2457	0.723777
Inferior Temporal 25	3	1	1.44963	0.284322
Inferior Temporal 25	4	1	0.924849	0.768448
Inferior Temporal 25	5	1	0.277821	0.989744
Inferior Temporal 25	6	1	0.0280233	0.977644
Inferior Temporal 25	1	2	0.699995	0.998022
Inferior Temporal 25	2	2	0.963769	0.792241
Inferior Temporal 25	3	2	1.29262	0.389811
Inferior Temporal 25	4	2	1.20628	0.639563
Inferior Temporal 25	5	2	0.520719	0.940677
Inferior Temporal 25	6	2	-0.287914	0.84131
Inferior Temporal 25	1	3	-0.142598	0.978814
Inferior Temporal 25	2	3	0.38605	0.951265
Inferior Temporal 25	3	3	0.935443	0.75047
Inferior Temporal 25	4	3	0.801627	0.718758
Inferior Temporal 25	5	3	-0.196512	0.999177
Inferior Temporal 25	6	3	-0.954044	0.799677
Insula 30	1	1	0.709218	0.915872
Insula 30	2	1	0.763337	0.756946
Insula 30	3	1	0.76923	0.616479
Insula 30	4	1	0.60714	0.770323
Insula 30	5	1	0.185592	0.989744
Insula 30	6	1	-0.0889755	0.977644
Insula 30	1	2	0.731351	0.998022
Insula 30	2	2	0.918448	0.792241
Insula 30	3	2	1.08389	0.473307
Insula 30	4	2	0.553935	0.866076
Insula 30	5	2	-0.465065	0.940677
Insula 30	6	2	-1.05674	0.615177
Insula 30	1	3	-1.17027	0.978814
Insula 30	2	3	-1.09338	0.951265
Insula 30	3	3	-1.04295	0.75047
Insula 30	4	3	-1.12356	0.698144
Insula 30	5	3	-1.4589	0.822991
Insula 30	6	3	-1.61775	0.799677
Isthmus, Cingulate 34	1	1	-1.00263	0.915872
Isthmus, Cingulate 34	2	1	-0.926263	0.732527
Isthmus, Cingulate 34	3	1	-0.54365	0.712793
Isthmus, Cingulate 34	4	1	-0.691262	0.770323
Isthmus, Cingulate 34	5	1	-0.977692	0.989744
Isthmus, Cingulate 34	6	1	-1.12981	0.977644
Isthmus, Cingulate 34	1	2	-1.77045	0.651538
Isthmus, Cingulate 34	2	2	-1.37368	0.640489
Isthmus, Cingulate 34	3	2	-0.833326	0.598194
Isthmus, Cingulate 34	4	2	-1.01161	0.639563
Isthmus, Cingulate 34	5	2	-1.59952	0.93249
Isthmus, Cingulate 34	6	2	-1.95077	0.615177
Isthmus, Cingulate 34	1	3	-0.913551	0.978814
Isthmus, Cingulate 34	2	3	-0.822411	0.951265
Isthmus, Cingulate 34	3	3	-0.642404	0.823213
Isthmus, Cingulate 34	4	3	-0.48357	0.890645
Isthmus, Cingulate 34	5	3	-0.985701	0.999177
Isthmus, Cingulate 34	6	3	-1.42741	0.799677
LOC 26	1	1	1.29817	0.733751
LOC 26	2	1	1.4052	0.612211
LOC 26	3	1	0.870725	0.593306
LOC 26	4	1	0.297396	0.962644
LOC 26	5	1	0.168073	0.989744
LOC 26	6	1	0.211197	0.977644
LOC 26	1	2	0.253231	0.998022
LOC 26	2	2	0.648534	0.859356
LOC 26	3	2	0.836876	0.598194
LOC 26	4	2	0.44516	0.866076
LOC 26	5	2	-0.320853	0.940677
LOC 26	6	2	-0.686688	0.667414
LOC 26	1	3	0.141009	0.978814
LOC 26	2	3	0.519783	0.951265
LOC 26	3	3	1.18088	0.75047
LOC 26	4	3	1.10464	0.698144
LOC 26	5	3	0.109079	0.999177
LOC 26	6	3	-0.662355	0.822061
Lateral OFC 3	1	1	-0.160047	0.927397
Lateral OFC 3	2	1	-0.0600835	0.952089
Lateral OFC 3	3	1	0.0997356	0.943969
Lateral OFC 3	4	1	0.226158	0.962644
Lateral OFC 3	5	1	0.0302885	0.989744
Lateral OFC 3	6	1	-0.283992	0.977644
Lateral OFC 3	1	2	0.525579	0.998022
Lateral OFC 3	2	2	0.807004	0.792699
Lateral OFC 3	3	2	0.603443	0.714279
Lateral OFC 3	4	2	0.0177659	0.985826
Lateral OFC 3	5	2	-0.642938	0.940677
Lateral OFC 3	6	2	-1.0094	0.615177
Lateral OFC 3	1	3	-0.947208	0.978814
Lateral OFC 3	2	3	-0.734605	0.951265
Lateral OFC 3	3	3	-0.624953	0.823213
Lateral OFC 3	4	3	-1.10651	0.698144
Lateral OFC 3	5	3	-1.45136	0.822991
Lateral OFC 3	6	3	-1.18155	0.799677
Lingual Gyrus 28	1	1	1.32292	0.733751
Lingual Gyrus 28	2	1	1.55393	0.612211
Lingual Gyrus 28	3	1	1.6571	0.255
Lingual Gyrus 28	4	1	1.18495	0.768448
Lingual Gyrus 28	5	1	0.726522	0.989744
Lingual Gyrus 28	6	1	0.124237	0.977644
Lingual Gyrus 28	1	2	1.91533	0.651538
Lingual Gyrus 28	2	2	2.44342	0.164886
Lingual Gyrus 28	3	2	2.71459	0.0590465
Lingual Gyrus 28	4	2	2.63189	0.238263
Lingual Gyrus 28	5	2	2.31773	0.677776
Lingual Gyrus 28	6	2	1.06783	0.615177
Lingual Gyrus 28	1	3	-0.181776	0.978814
Lingual Gyrus 28	2	3	0.179655	0.975801
Lingual Gyrus 28	3	3	0.801635	0.823213
Lingual Gyrus 28	4	3	1.51145	0.685838
Lingual Gyrus 28	5	3	1.37401	0.822991
Lingual Gyrus 28	6	3	0.00451801	0.996395
Medial OFC 2	1	1	-0.563842	0.915872
Medial OFC 2	2	1	-0.258381	0.848276
Medial OFC 2	3	1	0.0702818	0.943969
Medial OFC 2	4	1	0.099978	0.977884
Medial OFC 2	5	1	-0.181461	0.989744
Medial OFC 2	6	1	-0.58686	0.977644
Medial OFC 2	1	2	1.16553	0.998022
Medial OFC 2	2	2	0.0726644	0.966081
Medial OFC 2	3	2	0.172867	0.909367
Medial OFC 2	4	2	0.758649	0.761706
Medial OFC 2	5	2	0.164366	0.940677
Medial OFC 2	6	2	-0.678966	0.667414
Medial OFC 2	1	3	0.0350446	0.978814
Medial OFC 2	2	3	-0.0868198	0.975801
Medial OFC 2	3	3	0.205872	0.948476
Medial OFC 2	4	3	0.613342	0.864232
Medial OFC 2	5	3	0.85072	0.999177
Medial OFC 2	6	3	0.977757	0.799677
Middle Temporal 19	1	1	-0.394842	0.915872
Middle Temporal 19	2	1	1.39819	0.612211
Middle Temporal 19	3	1	2.58981	0.0652999
Middle Temporal 19	4	1	2.15729	0.210683
Middle Temporal 19	5	1	1.20015	0.989744
Middle Temporal 19	6	1	-0.343516	0.977644
Middle Temporal 19	1	2	0.505116	0.998022
Middle Temporal 19	2	2	1.65689	0.552737
Middle Temporal 19	3	2	2.33741	0.132043
Middle Temporal 19	4	2	2.45687	0.238263
Middle Temporal 19	5	2	0.141523	0.940677
Middle Temporal 19	6	2	-1.53734	0.615177
Middle Temporal 19	1	3	1.78474	0.842111
Middle Temporal 19	2	3	2.17882	0.498866
Middle Temporal 19	3	3	2.49316	0.331456
Middle Temporal 19	4	3	1.81568	0.59007
Middle Temporal 19	5	3	0.339956	0.999177
Middle Temporal 19	6	3	-0.84191	0.799677
Paracentral 10	1	1	-0.689536	0.915872
Paracentral 10	2	1	0.271612	0.848276
Paracentral 10	3	1	0.720162	0.616479
Paracentral 10	4	1	0.175526	0.975422
Paracentral 10	5	1	-0.0874109	0.989744
Paracentral 10	6	1	0.0577241	0.977644
Paracentral 10	1	2	-0.846535	0.998022
Paracentral 10	2	2	-0.616	0.859356
Paracentral 10	3	2	-0.704019	0.682013
Paracentral 10	4	2	-1.14072	0.639563
Paracentral 10	5	2	-1.70184	0.93249
Paracentral 10	6	2	-1.98417	0.615177
Paracentral 10	1	3	-0.457992	0.978814
Paracentral 10	2	3	-0.0851492	0.975801
Paracentral 10	3	3	0.461992	0.882027
Paracentral 10	4	3	0.813419	0.718758
Paracentral 10	5	3	0.161809	0.999177
Paracentral 10	6	3	-0.695829	0.822061
Parahippocampal 22	1	1	-0.803096	0.915872
Parahippocampal 22	2	1	-0.298415	0.848276
Parahippocampal 22	3	1	-0.520483	0.712793
Parahippocampal 22	4	1	-0.320014	0.962644
Parahippocampal 22	5	1	0.0458773	0.989744
Parahippocampal 22	6	1	-0.242489	0.977644
Parahippocampal 22	1	2	0.711378	0.998022
Parahippocampal 22	2	2	1.90378	0.387182
Parahippocampal 22	3	2	1.2323	0.389811
Parahippocampal 22	4	2	0.48652	0.866076
Parahippocampal 22	5	2	-0.398746	0.940677
Parahippocampal 22	6	2	-1.36935	0.615177
Parahippocampal 22	1	3	1.36954	0.978814
Parahippocampal 22	2	3	1.12104	0.951265
Parahippocampal 22	3	3	1.37325	0.75047
Parahippocampal 22	4	3	1.32394	0.685838
Parahippocampal 22	5	3	0.625909	0.999177
Parahippocampal 22	6	3	-0.600818	0.846849
Pars Opercularis 8	1	1	0.461229	0.915872
Pars Opercularis 8	2	1	0.790495	0.756946
Pars Opercularis 8	3	1	0.920354	0.593306
Pars Opercularis 8	4	1	0.688903	0.770323
Pars Opercularis 8	5	1	0.101276	0.989744
Pars Opercularis 8	6	1	-0.451894	0.977644
Pars Opercularis 8	1	2	0.397059	0.998022
Pars Opercularis 8	2	2	0.86476	0.792241
Pars Opercularis 8	3	2	1.51348	0.389811
Pars Opercularis 8	4	2	2.20215	0.273333
Pars Opercularis 8	5	2	2.0551	0.677776
Pars Opercularis 8	6	2	0.734058	0.667414
Pars Opercularis 8	1	3	0.118124	0.978814
Pars Opercularis 8	2	3	0.795789	0.951265
Pars Opercularis 8	3	3	2.33588	0.331456
Pars Opercularis 8	4	3	2.56449	0.175657
Pars Opercularis 8	5	3	1.411	0.822991
Pars Opercularis 8	6	3	0.37055	0.867566
Pars Orbitalis 4	1	1	-0.310162	0.915872
Pars Orbitalis 4	2	1	0.311089	0.848276
Pars Orbitalis 4	3	1	1.90657	0.18548
Pars Orbitalis 4	4	1	1.15089	0.768448
Pars Orbitalis 4	5	1	0.316032	0.989744
Pars Orbitalis 4	6	1	-0.0732579	0.977644
Pars Orbitalis 4	1	2	0.110416	0.998022
Pars Orbitalis 4	2	2	0.47639	0.861964
Pars Orbitalis 4	3	2	1.30269	0.389811
Pars Orbitalis 4	4	2	1.6923	0.400185
Pars Orbitalis 4	5	2	1.19731	0.940677
Pars Orbitalis 4	6	2	0.231964	0.84131
Pars Orbitalis 4	1	3	0.650874	0.978814
Pars Orbitalis 4	2	3	1.50321	0.951265
Pars Orbitalis 4	3	3	1.82391	0.579413
Pars Orbitalis 4	4	3	2.16098	0.347902
Pars Orbitalis 4	5	3	2.30292	0.723632
Pars Orbitalis 4	6	3	2.88084	0.134849
Pars Triangularis 5	1	1	1.75934	0.733751
Pars Triangularis 5	2	1	0.633854	0.777826
Pars Triangularis 5	3	1	0.271058	0.882217
Pars Triangularis 5	4	1	-0.233264	0.962644
Pars Triangularis 5	5	1	-0.870587	0.989744
Pars Triangularis 5	6	1	-1.23538	0.977644
Pars Triangularis 5	1	2	-0.151161	0.998022
Pars Triangularis 5	2	2	0.84857	0.792241
Pars Triangularis 5	3	2	1.23364	0.389811
Pars Triangularis 5	4	2	1.03485	0.639563
Pars Triangularis 5	5	2	0.375747	0.940677
Pars Triangularis 5	6	2	-0.329394	0.84131
Pars Triangularis 5	1	3	0.566696	0.978814
Pars Triangularis 5	2	3	1.15999	0.951265
Pars Triangularis 5	3	3	0.928473	0.75047
Pars Triangularis 5	4	3	0.148424	0.988276
Pars Triangularis 5	5	3	-0.751191	0.999177
Pars Triangularis 5	6	3	-0.985945	0.799677
Pericalcarine 27	1	1	0.112421	0.93808
Pericalcarine 27	2	1	0.827383	0.756946
Pericalcarine 27	3	1	1.88073	0.18548
Pericalcarine 27	4	1	2.55726	0.119566
Pericalcarine 27	5	1	2.32291	0.686264
Pericalcarine 27	6	1	2.0322	0.716261
Pericalcarine 27	1	2	-0.054723	0.998022
Pericalcarine 27	2	2	0.723186	0.840275
Pericalcarine 27	3	2	1.51892	0.389811
Pericalcarine 27	4	2	1.61675	0.400185
Pericalcarine 27	5	2	1.39942	0.940677
Pericalcarine 27	6	2	1.03172	0.615177
Pericalcarine 27	1	3	-0.665289	0.978814
Pericalcarine 27	2	3	-0.571218	0.951265
Pericalcarine 27	3	3	-0.367906	0.882027
Pericalcarine 27	4	3	-0.183501	0.988276
Pericalcarine 27	5	3	-0.189878	0.999177
Pericalcarine 27	6	3	-0.35998	0.867566
Postcentral 14	1	1	1.3272	0.733751
Postcentral 14	2	1	2.92744	0.0581008
Postcentral 14	3	1	3.50395	0.0155859
Postcentral 14	4	1	2.35985	0.1554
Postcentral 14	5	1	1.24147	0.989744
Postcentral 14	6	1	1.08545	0.977644
Postcentral 14	1	2	0.151265	0.998022
Postcentral 14	2	2	0.357278	0.903117
Postcentral 14	3	2	0.365136	0.852952
Postcentral 14	4	2	0.237519	0.920554
Postcentral 14	5	2	0.222791	0.940677
Postcentral 14	6	2	0.327529	0.84131
Postcentral 14	1	3	-0.751241	0.978814
Postcentral 14	2	3	-0.47217	0.951265
Postcentral 14	3	3	0.22684	0.948476
Postcentral 14	4	3	0.522434	0.888979
Postcentral 14	5	3	-0.00395505	0.999177
Postcentral 14	6	3	-0.857669	0.799677
Posterior Cingulate 33	1	1	-0.419772	0.915872
Posterior Cingulate 33	2	1	0.557743	0.817445
Posterior Cingulate 33	3	1	2.12501	0.12688
Posterior Cingulate 33	4	1	0.831141	0.768448
Posterior Cingulate 33	5	1	-0.86858	0.989744
Posterior Cingulate 33	6	1	-1.02788	0.977644
Posterior Cingulate 33	1	2	-0.0996375	0.998022
Posterior Cingulate 33	2	2	0.903422	0.792241
Posterior Cingulate 33	3	2	2.17634	0.14343
Posterior Cingulate 33	4	2	1.04078	0.639563
Posterior Cingulate 33	5	2	-0.639265	0.940677
Posterior Cingulate 33	6	2	-1.22364	0.615177
Posterior Cingulate 33	1	3	0.400317	0.978814
Posterior Cingulate 33	2	3	1.02806	0.951265
Posterior Cingulate 33	3	3	1.9937	0.523428
Posterior Cingulate 33	4	3	2.61398	0.175657
Posterior Cingulate 33	5	3	1.6171	0.822991
Posterior Cingulate 33	6	3	0.263725	0.867566
Precentral 11	1	1	0.720502	0.915872
Precentral 11	2	1	1.55656	0.612211
Precentral 11	3	1	1.46476	0.284322
Precentral 11	4	1	0.616857	0.770323
Precentral 11	5	1	0.115717	0.989744
Precentral 11	6	1	-0.175057	0.977644
Precentral 11	1	2	-0.27295	0.998022
Precentral 11	2	2	-0.482301	0.861964
Precentral 11	3	2	-0.665522	0.687774
Precentral 11	4	2	-0.535681	0.866076
Precentral 11	5	2	-0.261525	0.940677
Precentral 11	6	2	0.0560374	0.955312
Precentral 11	1	3	-0.234611	0.978814
Precentral 11	2	3	-0.161747	0.975801
Precentral 11	3	3	0.0654111	0.969105
Precentral 11	4	3	0.262446	0.988276
Precentral 11	5	3	0.34704	0.999177
Precentral 11	6	3	0.232007	0.867566
Precuneus 16	1	1	0.415719	0.915872
Precuneus 16	2	1	0.957478	0.732527
Precuneus 16	3	1	2.38695	0.0825171
Precuneus 16	4	1	0.867817	0.768448
Precuneus 16	5	1	-0.369807	0.989744
Precuneus 16	6	1	-0.574996	0.977644
Precuneus 16	1	2	-1.0304	0.998022
Precuneus 16	2	2	0.539884	0.861964
Precuneus 16	3	2	1.4373	0.389811
Precuneus 16	4	2	0.834773	0.722671
Precuneus 16	5	2	-0.544511	0.940677
Precuneus 16	6	2	-1.36409	0.615177
Precuneus 16	1	3	-1.16409	0.978814
Precuneus 16	2	3	-0.492864	0.951265
Precuneus 16	3	3	0.933467	0.75047
Precuneus 16	4	3	1.69928	0.607018
Precuneus 16	5	3	0.517878	0.999177
Precuneus 16	6	3	-0.936611	0.799677
Rostral ACC 31	1	1	-0.777483	0.915872
Rostral ACC 31	2	1	0.467845	0.838849
Rostral ACC 31	3	1	1.53239	0.284298
Rostral ACC 31	4	1	0.668682	0.770323
Rostral ACC 31	5	1	-0.0447586	0.989744
Rostral ACC 31	6	1	-0.3894	0.977644
Rostral ACC 31	1	2	-1.05843	0.998022
Rostral ACC 31	2	2	-0.317735	0.903117
Rostral ACC 31	3	2	0.186195	0.909367
Rostral ACC 31	4	2	0.333451	0.897107
Rostral ACC 31	5	2	-0.102997	0.940677
Rostral ACC 31	6	2	-0.67162	0.667414
Rostral ACC 31	1	3	-1.09172	0.978814
Rostral ACC 31	2	3	-0.810897	0.951265
Rostral ACC 31	3	3	-0.381495	0.882027
Rostral ACC 31	4	3	0.0296491	0.988276
Rostral ACC 31	5	3	0.344686	0.999177
Rostral ACC 31	6	3	0.53424	0.867566
Rostral mPFC 6	1	1	0.571969	0.915872
Rostral mPFC 6	2	1	0.903495	0.732527
Rostral mPFC 6	3	1	0.897987	0.593306
Rostral mPFC 6	4	1	0.123047	0.977884
Rostral mPFC 6	5	1	-1.12673	0.989744
Rostral mPFC 6	6	1	-1.38296	0.977644
Rostral mPFC 6	1	2	0.388453	0.998022
Rostral mPFC 6	2	2	0.423775	0.878416
Rostral mPFC 6	3	2	0.348429	0.852952
Rostral mPFC 6	4	2	0.085573	0.964833
Rostral mPFC 6	5	2	-0.650546	0.940677
Rostral mPFC 6	6	2	-1.07612	0.615177
Rostral mPFC 6	1	3	-0.148286	0.978814
Rostral mPFC 6	2	3	-0.0459808	0.975801
Rostral mPFC 6	3	3	0.0563624	0.969105
Rostral mPFC 6	4	3	0.050087	0.988276
Rostral mPFC 6	5	3	-0.2132	0.999177
Rostral mPFC 6	6	3	-0.793591	0.807374
STS 18	1	1	-0.274967	0.915872
STS 18	2	1	0.95482	0.732527
STS 18	3	1	2.85147	0.0595564
STS 18	4	1	2.96217	0.103862
STS 18	5	1	-0.235375	0.989744
STS 18	6	1	-1.1504	0.977644
STS 18	1	2	0.118125	0.998022
STS 18	2	2	0.983383	0.792241
STS 18	3	2	1.42215	0.389811
STS 18	4	2	0.994907	0.639563
STS 18	5	2	-0.468825	0.940677
STS 18	6	2	-0.946732	0.615177
STS 18	1	3	0.0523846	0.978814
STS 18	2	3	1.06258	0.951265
STS 18	3	3	1.35515	0.75047
STS 18	4	3	0.894998	0.718758
STS 18	5	3	0.00103172	0.999177
STS 18	6	3	-0.8762	0.799677
Superior Frontal 9	1	1	-0.400526	0.915872
Superior Frontal 9	2	1	0.431445	0.838849
Superior Frontal 9	3	1	0.810149	0.616479
Superior Frontal 9	4	1	1.00361	0.768448
Superior Frontal 9	5	1	-0.754597	0.989744
Superior Frontal 9	6	1	-0.924577	0.977644
Superior Frontal 9	1	2	0.00930369	0.998022
Superior Frontal 9	2	2	0.894111	0.792241
Superior Frontal 9	3	2	1.0166	0.500839
Superior Frontal 9	4	2	0.242069	0.920554
Superior Frontal 9	5	2	-0.917789	0.940677
Superior Frontal 9	6	2	-1.19536	0.615177
Superior Frontal 9	1	3	-0.0265562	0.978814
Superior Frontal 9	2	3	0.0303341	0.975801
Superior Frontal 9	3	3	0.0387314	0.969105
Superior Frontal 9	4	3	-0.195395	0.988276
Superior Frontal 9	5	3	-0.66321	0.999177
Superior Frontal 9	6	3	-1.00909	0.799677
Superior Parietal 12	1	1	0.269141	0.915872
Superior Parietal 12	2	1	1.07055	0.732527
Superior Parietal 12	3	1	0.725067	0.616479
Superior Parietal 12	4	1	-0.0231858	0.981502
Superior Parietal 12	5	1	-0.426128	0.989744
Superior Parietal 12	6	1	-0.364654	0.977644
Superior Parietal 12	1	2	0.795073	0.998022
Superior Parietal 12	2	2	1.51569	0.615948
Superior Parietal 12	3	2	1.28352	0.389811
Superior Parietal 12	4	2	0.38762	0.879337
Superior Parietal 12	5	2	-0.711932	0.940677
Superior Parietal 12	6	2	-1.09078	0.615177
Superior Parietal 12	1	3	-0.270542	0.978814
Superior Parietal 12	2	3	0.423658	0.951265
Superior Parietal 12	3	3	1.28805	0.75047
Superior Parietal 12	4	3	1.30408	0.685838
Superior Parietal 12	5	3	0.325496	0.999177
Superior Parietal 12	6	3	-0.288887	0.867566
Supramarginal 15	1	1	0.246673	0.915872
Supramarginal 15	2	1	1.45157	0.612211
Supramarginal 15	3	1	2.4073	0.0825171
Supramarginal 15	4	1	1.92219	0.309298
Supramarginal 15	5	1	0.909812	0.989744
Supramarginal 15	6	1	0.0298268	0.977644
Supramarginal 15	1	2	0.314949	0.998022
Supramarginal 15	2	2	1.45768	0.615948
Supramarginal 15	3	2	2.17968	0.14343
Supramarginal 15	4	2	1.65709	0.400185
Supramarginal 15	5	2	-0.0913619	0.940677
Supramarginal 15	6	2	-1.22352	0.615177
Supramarginal 15	1	3	-0.40136	0.978814
Supramarginal 15	2	3	0.255041	0.975801
Supramarginal 15	3	3	0.94583	0.75047
Supramarginal 15	4	3	0.3455	0.988276
Supramarginal 15	5	3	-1.7728	0.822991
Supramarginal 15	6	3	-2.31409	0.351269
Temporal Pole 20	1	1	-0.301426	0.915872
Temporal Pole 20	2	1	0.720903	0.762521
Temporal Pole 20	3	1	1.43769	0.284322
Temporal Pole 20	4	1	1.72579	0.409872
Temporal Pole 20	5	1	1.16019	0.989744
Temporal Pole 20	6	1	0.262068	0.977644
Temporal Pole 20	1	2	1.17481	0.998022
Temporal Pole 20	2	2	1.9865	0.387182
Temporal Pole 20	3	2	3.09147	0.033859
Temporal Pole 20	4	2	1.34859	0.603389
Temporal Pole 20	5	2	-0.261787	0.940677
Temporal Pole 20	6	2	-1.12481	0.615177
Temporal Pole 20	1	3	-0.334686	0.978814
Temporal Pole 20	2	3	-0.389021	0.951265
Temporal Pole 20	3	3	0.407806	0.882027
Temporal Pole 20	4	3	1.01942	0.698144
Temporal Pole 20	5	3	0.700253	0.999177
Temporal Pole 20	6	3	-0.0769763	0.967086
Transverse Temporal 21	1	1	1.46957	0.733751
Transverse Temporal 21	2	1	2.75268	0.0669901
Transverse Temporal 21	3	1	2.6514	0.0652999
Transverse Temporal 21	4	1	0.835629	0.768448
Transverse Temporal 21	5	1	-0.281011	0.989744
Transverse Temporal 21	6	1	-0.576678	0.977644
Transverse Temporal 21	1	2	0.123131	0.998022
Transverse Temporal 21	2	2	0.0425244	0.966081
Transverse Temporal 21	3	2	0.147648	0.909367
Transverse Temporal 21	4	2	0.079725	0.964833
Transverse Temporal 21	5	2	-0.191548	0.940677
Transverse Temporal 21	6	2	-0.29106	0.84131
Transverse Temporal 21	1	3	0.188967	0.978814
Transverse Temporal 21	2	3	-0.56554	0.951265
Transverse Temporal 21	3	3	-0.565296	0.845377
Transverse Temporal 21	4	3	-0.0375122	0.988276
Transverse Temporal 21	5	3	-0.0159626	0.999177
Transverse Temporal 21	6	3	-0.367444	0.867566

## Sheet: mTBI 02
ROI	Depth	CurvatureBin	ZScore_PositiveQSM	PValueFDR_PositiveQSM
Bank, STS 17	1	1	0.604239	0.933809
Bank, STS 17	2	1	0.0609278	0.980248
Bank, STS 17	3	1	0.342804	0.937277
Bank, STS 17	4	1	0.891685	0.985583
Bank, STS 17	5	1	0.692479	0.973695
Bank, STS 17	6	1	-0.0247162	0.987756
Bank, STS 17	1	2	1.5257	0.533049
Bank, STS 17	2	2	0.615998	0.880755
Bank, STS 17	3	2	-0.00934014	0.997681
Bank, STS 17	4	2	-0.370222	0.938981
Bank, STS 17	5	2	-0.786609	0.973239
Bank, STS 17	6	2	-1.27604	0.73568
Bank, STS 17	1	3	-0.15964	0.91713
Bank, STS 17	2	3	-0.32187	0.847224
Bank, STS 17	3	3	-0.440816	0.888909
Bank, STS 17	4	3	-0.84493	0.966896
Bank, STS 17	5	3	-1.21761	0.925778
Bank, STS 17	6	3	-1.35533	0.834235
Caudal ACC 32	1	1	1.27421	0.933809
Caudal ACC 32	2	1	1.47094	0.929511
Caudal ACC 32	3	1	0.482025	0.937277
Caudal ACC 32	4	1	0.279842	0.985583
Caudal ACC 32	5	1	0.625358	0.973695
Caudal ACC 32	6	1	0.299876	0.866174
Caudal ACC 32	1	2	3.9376	0.00279818
Caudal ACC 32	2	2	1.17826	0.880755
Caudal ACC 32	3	2	-0.346922	0.997681
Caudal ACC 32	4	2	-0.610841	0.938981
Caudal ACC 32	5	2	-0.517397	0.973239
Caudal ACC 32	6	2	-0.313022	0.920397
Caudal ACC 32	1	3	1.1546	0.515692
Caudal ACC 32	2	3	0.606785	0.739831
Caudal ACC 32	3	3	0.068205	0.945622
Caudal ACC 32	4	3	-0.335076	0.966896
Caudal ACC 32	5	3	-0.417266	0.946003
Caudal ACC 32	6	3	-0.233287	0.958623
Caudal mPFC 7	1	1	-0.487223	0.933809
Caudal mPFC 7	2	1	-0.853578	0.929511
Caudal mPFC 7	3	1	-0.685033	0.937277
Caudal mPFC 7	4	1	0.121639	0.985583
Caudal mPFC 7	5	1	0.310711	0.973695
Caudal mPFC 7	6	1	-0.0467448	0.987756
Caudal mPFC 7	1	2	1.36435	0.533049
Caudal mPFC 7	2	2	0.765217	0.880755
Caudal mPFC 7	3	2	-0.31282	0.997681
Caudal mPFC 7	4	2	-0.607542	0.938981
Caudal mPFC 7	5	2	-0.40294	0.973239
Caudal mPFC 7	6	2	-0.742951	0.840464
Caudal mPFC 7	1	3	0.902287	0.656566
Caudal mPFC 7	2	3	0.863574	0.652264
Caudal mPFC 7	3	3	0.488155	0.888909
Caudal mPFC 7	4	3	0.0514152	0.974129
Caudal mPFC 7	5	3	-0.0201223	0.983946
Caudal mPFC 7	6	3	-0.115217	0.958623
Cuneus 29	1	1	0.2579	0.933809
Cuneus 29	2	1	-0.289557	0.929511
Cuneus 29	3	1	-0.827251	0.937277
Cuneus 29	4	1	-1.34569	0.985583
Cuneus 29	5	1	-1.25284	0.973695
Cuneus 29	6	1	-1.04223	0.840853
Cuneus 29	1	2	0.24798	0.871062
Cuneus 29	2	2	0.014652	0.98831
Cuneus 29	3	2	-0.147503	0.997681
Cuneus 29	4	2	-0.46415	0.938981
Cuneus 29	5	2	-0.707758	0.973239
Cuneus 29	6	2	-0.683342	0.840464
Cuneus 29	1	3	0.689172	0.758378
Cuneus 29	2	3	0.666501	0.739831
Cuneus 29	3	3	0.648597	0.888909
Cuneus 29	4	3	0.623681	0.966896
Cuneus 29	5	3	0.500694	0.925778
Cuneus 29	6	3	0.444026	0.91282
Entorhinal 23	1	1	0.757941	0.933809
Entorhinal 23	2	1	0.388928	0.929511
Entorhinal 23	3	1	0.269643	0.937277
Entorhinal 23	4	1	-0.209168	0.985583
Entorhinal 23	5	1	0.0842295	0.973695
Entorhinal 23	6	1	0.394708	0.858269
Entorhinal 23	1	2	1.16638	0.542408
Entorhinal 23	2	2	1.17654	0.880755
Entorhinal 23	3	2	0.515669	0.997681
Entorhinal 23	4	2	0.0969366	0.938981
Entorhinal 23	5	2	0.132749	0.989236
Entorhinal 23	6	2	0.234337	0.920397
Entorhinal 23	1	3	0.188385	0.91713
Entorhinal 23	2	3	0.390854	0.843575
Entorhinal 23	3	3	0.432778	0.888909
Entorhinal 23	4	3	0.44448	0.966896
Entorhinal 23	5	3	0.261318	0.946003
Entorhinal 23	6	3	0.104625	0.958623
Frontal Pole 1	1	1	-0.776223	0.933809
Frontal Pole 1	2	1	-0.864357	0.929511
Frontal Pole 1	3	1	-1.25795	0.937277
Frontal Pole 1	4	1	-1.16733	0.985583
Frontal Pole 1	5	1	-1.33977	0.973695
Frontal Pole 1	6	1	-1.43766	0.840853
Frontal Pole 1	1	2	-0.870446	0.567736
Frontal Pole 1	2	2	-1.4071	0.880755
Frontal Pole 1	3	2	-1.69993	0.997681
Frontal Pole 1	4	2	-1.67478	0.938981
Frontal Pole 1	5	2	-1.66767	0.973239
Frontal Pole 1	6	2	-1.71632	0.73568
Frontal Pole 1	1	3	-0.938606	0.656566
Frontal Pole 1	2	3	-0.997472	0.620291
Frontal Pole 1	3	3	-1.01011	0.832091
Frontal Pole 1	4	3	-1.06115	0.966896
Frontal Pole 1	5	3	-1.14379	0.925778
Frontal Pole 1	6	3	-1.25281	0.834235
Fusiform 24	1	1	-0.873081	0.933809
Fusiform 24	2	1	-0.653125	0.929511
Fusiform 24	3	1	-0.278853	0.937277
Fusiform 24	4	1	-0.0146804	0.988287
Fusiform 24	5	1	-0.185314	0.973695
Fusiform 24	6	1	-0.576436	0.840853
Fusiform 24	1	2	-0.563987	0.778958
Fusiform 24	2	2	-0.260881	0.98831
Fusiform 24	3	2	0.154338	0.997681
Fusiform 24	4	2	0.0991015	0.938981
Fusiform 24	5	2	-0.407171	0.973239
Fusiform 24	6	2	-0.99785	0.73568
Fusiform 24	1	3	0.393901	0.859248
Fusiform 24	2	3	0.534852	0.775137
Fusiform 24	3	3	0.594277	0.888909
Fusiform 24	4	3	0.398422	0.966896
Fusiform 24	5	3	-0.233573	0.946003
Fusiform 24	6	3	-1.22297	0.834235
Inferior Parietal 13	1	1	0.0418662	0.966605
Inferior Parietal 13	2	1	0.176166	0.945447
Inferior Parietal 13	3	1	0.401869	0.937277
Inferior Parietal 13	4	1	0.491408	0.985583
Inferior Parietal 13	5	1	-0.226954	0.973695
Inferior Parietal 13	6	1	-1.0149	0.840853
Inferior Parietal 13	1	2	1.14698	0.542408
Inferior Parietal 13	2	2	0.761445	0.880755
Inferior Parietal 13	3	2	0.278437	0.997681
Inferior Parietal 13	4	2	-0.128505	0.938981
Inferior Parietal 13	5	2	-0.709124	0.973239
Inferior Parietal 13	6	2	-1.07443	0.73568
Inferior Parietal 13	1	3	1.33083	0.458847
Inferior Parietal 13	2	3	1.10199	0.574745
Inferior Parietal 13	3	3	0.970878	0.832091
Inferior Parietal 13	4	3	0.903894	0.966896
Inferior Parietal 13	5	3	0.738295	0.925778
Inferior Parietal 13	6	3	0.118765	0.958623
Inferior Temporal 25	1	1	1.89391	0.396013
Inferior Temporal 25	2	1	1.29367	0.929511
Inferior Temporal 25	3	1	0.322321	0.937277
Inferior Temporal 25	4	1	-0.569696	0.985583
Inferior Temporal 25	5	1	-0.911932	0.973695
Inferior Temporal 25	6	1	-0.961034	0.840853
Inferior Temporal 25	1	2	0.217393	0.871062
Inferior Temporal 25	2	2	0.0496662	0.98831
Inferior Temporal 25	3	2	-0.230997	0.997681
Inferior Temporal 25	4	2	-0.312657	0.938981
Inferior Temporal 25	5	2	-0.48598	0.973239
Inferior Temporal 25	6	2	-0.640175	0.845238
Inferior Temporal 25	1	3	0.508998	0.798678
Inferior Temporal 25	2	3	0.62531	0.739831
Inferior Temporal 25	3	3	0.312401	0.934628
Inferior Temporal 25	4	3	-0.172744	0.974129
Inferior Temporal 25	5	3	-0.812109	0.925778
Inferior Temporal 25	6	3	-1.32063	0.834235
Insula 30	1	1	-0.340283	0.933809
Insula 30	2	1	-0.00192507	0.998464
Insula 30	3	1	0.232788	0.937277
Insula 30	4	1	0.614345	0.985583
Insula 30	5	1	0.647461	0.973695
Insula 30	6	1	0.596019	0.840853
Insula 30	1	2	3.02613	0.0280729
Insula 30	2	2	1.71392	0.880755
Insula 30	3	2	0.854283	0.997681
Insula 30	4	2	0.469014	0.938981
Insula 30	5	2	0.451728	0.973239
Insula 30	6	2	-0.208788	0.920397
Insula 30	1	3	2.56909	0.0768934
Insula 30	2	3	2.11301	0.294097
Insula 30	3	3	1.98321	0.716122
Insula 30	4	3	1.1735	0.966896
Insula 30	5	3	0.543406	0.925778
Insula 30	6	3	0.0518811	0.958623
Isthmus, Cingulate 34	1	1	-0.424062	0.933809
Isthmus, Cingulate 34	2	1	-0.271937	0.929511
Isthmus, Cingulate 34	3	1	-0.216268	0.937277
Isthmus, Cingulate 34	4	1	0.391008	0.985583
Isthmus, Cingulate 34	5	1	0.130377	0.973695
Isthmus, Cingulate 34	6	1	-0.626712	0.840853
Isthmus, Cingulate 34	1	2	-0.203489	0.871062
Isthmus, Cingulate 34	2	2	-0.049627	0.98831
Isthmus, Cingulate 34	3	2	-0.0796951	0.997681
Isthmus, Cingulate 34	4	2	-0.343461	0.938981
Isthmus, Cingulate 34	5	2	-0.751013	0.973239
Isthmus, Cingulate 34	6	2	-1.05146	0.73568
Isthmus, Cingulate 34	1	3	-0.784344	0.734934
Isthmus, Cingulate 34	2	3	-0.761904	0.689454
Isthmus, Cingulate 34	3	3	-0.697109	0.888909
Isthmus, Cingulate 34	4	3	-0.649243	0.966896
Isthmus, Cingulate 34	5	3	-0.887113	0.925778
Isthmus, Cingulate 34	6	3	-1.3533	0.834235
LOC 26	1	1	-0.421879	0.933809
LOC 26	2	1	-0.262652	0.929511
LOC 26	3	1	-0.408209	0.937277
LOC 26	4	1	-0.402201	0.985583
LOC 26	5	1	-0.563046	0.973695
LOC 26	6	1	-0.726237	0.840853
LOC 26	1	2	0.194937	0.871062
LOC 26	2	2	0.218018	0.98831
LOC 26	3	2	0.0556538	0.997681
LOC 26	4	2	-0.209272	0.938981
LOC 26	5	2	-0.662356	0.973239
LOC 26	6	2	-0.985121	0.73568
LOC 26	1	3	0.131814	0.91713
LOC 26	2	3	0.359101	0.843575
LOC 26	3	3	0.612459	0.888909
LOC 26	4	3	0.419103	0.966896
LOC 26	5	3	-0.323563	0.946003
LOC 26	6	3	-0.824433	0.91282
Lateral OFC 3	1	1	-0.496368	0.933809
Lateral OFC 3	2	1	-1.0779	0.929511
Lateral OFC 3	3	1	-1.00157	0.937277
Lateral OFC 3	4	1	-0.524404	0.985583
Lateral OFC 3	5	1	-0.258861	0.973695
Lateral OFC 3	6	1	-0.474433	0.858269
Lateral OFC 3	1	2	1.13657	0.542408
Lateral OFC 3	2	2	0.960105	0.880755
Lateral OFC 3	3	2	0.0740744	0.997681
Lateral OFC 3	4	2	-0.179554	0.938981
Lateral OFC 3	5	2	-0.0400636	0.989236
Lateral OFC 3	6	2	-0.379356	0.920397
Lateral OFC 3	1	3	1.67859	0.352209
Lateral OFC 3	2	3	1.32773	0.495899
Lateral OFC 3	3	3	0.518569	0.888909
Lateral OFC 3	4	3	0.42611	0.966896
Lateral OFC 3	5	3	0.700378	0.925778
Lateral OFC 3	6	3	0.396058	0.91282
Lingual Gyrus 28	1	1	0.214549	0.936839
Lingual Gyrus 28	2	1	-0.287249	0.929511
Lingual Gyrus 28	3	1	-0.626629	0.937277
Lingual Gyrus 28	4	1	-0.679805	0.985583
Lingual Gyrus 28	5	1	-0.970998	0.973695
Lingual Gyrus 28	6	1	-1.52299	0.840853
Lingual Gyrus 28	1	2	-0.889012	0.567736
Lingual Gyrus 28	2	2	-0.620213	0.880755
Lingual Gyrus 28	3	2	-0.574778	0.997681
Lingual Gyrus 28	4	2	-0.525354	0.938981
Lingual Gyrus 28	5	2	-1.06632	0.973239
Lingual Gyrus 28	6	2	-1.60175	0.73568
Lingual Gyrus 28	1	3	-0.365131	0.859248
Lingual Gyrus 28	2	3	-0.148109	0.921516
Lingual Gyrus 28	3	3	0.126854	0.94379
Lingual Gyrus 28	4	3	0.520399	0.966896
Lingual Gyrus 28	5	3	0.50021	0.925778
Lingual Gyrus 28	6	3	-0.291681	0.958623
Medial OFC 2	1	1	-0.398053	0.933809
Medial OFC 2	2	1	-0.797471	0.929511
Medial OFC 2	3	1	-1.34862	0.937277
Medial OFC 2	4	1	-1.82122	0.985583
Medial OFC 2	5	1	-2.14735	0.973695
Medial OFC 2	6	1	-1.95751	0.840853
Medial OFC 2	1	2	1.06915	0.542408
Medial OFC 2	2	2	0.0805313	0.98831
Medial OFC 2	3	2	-1.06045	0.997681
Medial OFC 2	4	2	-1.90893	0.938981
Medial OFC 2	5	2	-2.22481	0.887205
Medial OFC 2	6	2	-2.18731	0.73568
Medial OFC 2	1	3	0.341287	0.859248
Medial OFC 2	2	3	0.152153	0.921516
Medial OFC 2	3	3	-0.165284	0.94379
Medial OFC 2	4	3	-0.651775	0.966896
Medial OFC 2	5	3	-1.0206	0.925778
Medial OFC 2	6	3	-1.57884	0.834235
Middle Temporal 19	1	1	-0.28318	0.933809
Middle Temporal 19	2	1	-0.423736	0.929511
Middle Temporal 19	3	1	0.0315754	0.974811
Middle Temporal 19	4	1	0.20657	0.985583
Middle Temporal 19	5	1	-0.0689152	0.973695
Middle Temporal 19	6	1	-0.789089	0.840853
Middle Temporal 19	1	2	0.155975	0.876053
Middle Temporal 19	2	2	0.122457	0.98831
Middle Temporal 19	3	2	0.204009	0.997681
Middle Temporal 19	4	2	0.410498	0.938981
Middle Temporal 19	5	2	-0.0470085	0.989236
Middle Temporal 19	6	2	-0.545684	0.890364
Middle Temporal 19	1	3	1.1315	0.515692
Middle Temporal 19	2	3	1.35511	0.495899
Middle Temporal 19	3	3	1.14577	0.832091
Middle Temporal 19	4	3	0.269075	0.968349
Middle Temporal 19	5	3	-0.563515	0.925778
Middle Temporal 19	6	3	-0.977228	0.91282
Paracentral 10	1	1	0.633927	0.933809
Paracentral 10	2	1	0.88612	0.929511
Paracentral 10	3	1	0.440368	0.937277
Paracentral 10	4	1	0.177159	0.985583
Paracentral 10	5	1	0.154416	0.973695
Paracentral 10	6	1	-0.334636	0.865124
Paracentral 10	1	2	1.06438	0.542408
Paracentral 10	2	2	0.698101	0.880755
Paracentral 10	3	2	0.317063	0.997681
Paracentral 10	4	2	0.315294	0.938981
Paracentral 10	5	2	0.495347	0.973239
Paracentral 10	6	2	0.353476	0.920397
Paracentral 10	1	3	1.43243	0.430726
Paracentral 10	2	3	1.38104	0.495899
Paracentral 10	3	3	1.69356	0.716122
Paracentral 10	4	3	2.0884	0.966896
Paracentral 10	5	3	1.86659	0.925778
Paracentral 10	6	3	1.27659	0.834235
Parahippocampal 22	1	1	0.325037	0.933809
Parahippocampal 22	2	1	0.921111	0.929511
Parahippocampal 22	3	1	1.13685	0.937277
Parahippocampal 22	4	1	0.338316	0.985583
Parahippocampal 22	5	1	0.018369	0.985345
Parahippocampal 22	6	1	-0.60601	0.840853
Parahippocampal 22	1	2	0.989674	0.567736
Parahippocampal 22	2	2	1.15835	0.880755
Parahippocampal 22	3	2	0.655376	0.997681
Parahippocampal 22	4	2	0.191067	0.938981
Parahippocampal 22	5	2	0.056489	0.989236
Parahippocampal 22	6	2	-0.204566	0.920397
Parahippocampal 22	1	3	1.57097	0.395044
Parahippocampal 22	2	3	1.80336	0.485058
Parahippocampal 22	3	3	1.44864	0.716122
Parahippocampal 22	4	3	0.836779	0.966896
Parahippocampal 22	5	3	0.613666	0.925778
Parahippocampal 22	6	3	0.392774	0.91282
Pars Opercularis 8	1	1	6.65209	9.82487e-10
Pars Opercularis 8	2	1	2.16067	0.929511
Pars Opercularis 8	3	1	0.435108	0.937277
Pars Opercularis 8	4	1	0.341523	0.985583
Pars Opercularis 8	5	1	0.12323	0.973695
Pars Opercularis 8	6	1	-0.614914	0.840853
Pars Opercularis 8	1	2	2.18393	0.19698
Pars Opercularis 8	2	2	1.33395	0.880755
Pars Opercularis 8	3	2	0.164282	0.997681
Pars Opercularis 8	4	2	-0.430264	0.938981
Pars Opercularis 8	5	2	-0.224168	0.989236
Pars Opercularis 8	6	2	0.214906	0.920397
Pars Opercularis 8	1	3	2.53304	0.0768934
Pars Opercularis 8	2	3	2.64918	0.118084
Pars Opercularis 8	3	3	1.72589	0.716122
Pars Opercularis 8	4	3	0.766091	0.966896
Pars Opercularis 8	5	3	0.935699	0.925778
Pars Opercularis 8	6	3	1.27615	0.834235
Pars Orbitalis 4	1	1	1.14629	0.933809
Pars Orbitalis 4	2	1	-0.428709	0.929511
Pars Orbitalis 4	3	1	-0.948128	0.937277
Pars Orbitalis 4	4	1	-0.942661	0.985583
Pars Orbitalis 4	5	1	-0.890029	0.973695
Pars Orbitalis 4	6	1	-0.733486	0.840853
Pars Orbitalis 4	1	2	1.40857	0.533049
Pars Orbitalis 4	2	2	0.192132	0.98831
Pars Orbitalis 4	3	2	-0.159282	0.997681
Pars Orbitalis 4	4	2	-0.097431	0.938981
Pars Orbitalis 4	5	2	-0.0134905	0.989236
Pars Orbitalis 4	6	2	0.124488	0.928229
Pars Orbitalis 4	1	3	1.95435	0.231557
Pars Orbitalis 4	2	3	1.51749	0.495899
Pars Orbitalis 4	3	3	1.06579	0.832091
Pars Orbitalis 4	4	3	0.043256	0.974129
Pars Orbitalis 4	5	3	0.235959	0.946003
Pars Orbitalis 4	6	3	0.0597438	0.958623
Pars Triangularis 5	1	1	2.50967	0.102716
Pars Triangularis 5	2	1	0.315227	0.929511
Pars Triangularis 5	3	1	-0.74314	0.937277
Pars Triangularis 5	4	1	-0.603934	0.985583
Pars Triangularis 5	5	1	-0.470227	0.973695
Pars Triangularis 5	6	1	-0.486738	0.858269
Pars Triangularis 5	1	2	1.99533	0.223461
Pars Triangularis 5	2	2	0.685575	0.880755
Pars Triangularis 5	3	2	-0.352667	0.997681
Pars Triangularis 5	4	2	-0.751257	0.938981
Pars Triangularis 5	5	2	-0.731381	0.973239
Pars Triangularis 5	6	2	-0.521089	0.890364
Pars Triangularis 5	1	3	2.8628	0.0713862
Pars Triangularis 5	2	3	1.64942	0.495899
Pars Triangularis 5	3	3	0.412799	0.888909
Pars Triangularis 5	4	3	-0.0324302	0.974129
Pars Triangularis 5	5	3	-0.0761291	0.980997
Pars Triangularis 5	6	3	-0.504822	0.91282
Pericalcarine 27	1	1	-0.649856	0.933809
Pericalcarine 27	2	1	-0.71668	0.929511
Pericalcarine 27	3	1	-0.7503	0.937277
Pericalcarine 27	4	1	-0.783199	0.985583
Pericalcarine 27	5	1	-0.521704	0.973695
Pericalcarine 27	6	1	-0.376144	0.858269
Pericalcarine 27	1	2	2.10301	0.200969
Pericalcarine 27	2	2	1.52398	0.880755
Pericalcarine 27	3	2	0.217852	0.997681
Pericalcarine 27	4	2	-0.66068	0.938981
Pericalcarine 27	5	2	-0.945192	0.973239
Pericalcarine 27	6	2	-1.09097	0.73568
Pericalcarine 27	1	3	0.10405	0.91713
Pericalcarine 27	2	3	-0.132722	0.921516
Pericalcarine 27	3	3	-0.21171	0.94379
Pericalcarine 27	4	3	-0.335488	0.966896
Pericalcarine 27	5	3	-0.699303	0.925778
Pericalcarine 27	6	3	-1.10329	0.834235
Postcentral 14	1	1	3.00229	0.0303684
Postcentral 14	2	1	1.19767	0.929511
Postcentral 14	3	1	0.185343	0.937277
Postcentral 14	4	1	-0.0840227	0.985583
Postcentral 14	5	1	-0.674813	0.973695
Postcentral 14	6	1	-1.64385	0.840853
Postcentral 14	1	2	0.924755	0.567736
Postcentral 14	2	2	0.35014	0.98831
Postcentral 14	3	2	-0.162733	0.997681
Postcentral 14	4	2	-0.500105	0.938981
Postcentral 14	5	2	-0.758409	0.973239
Postcentral 14	6	2	-1.10149	0.73568
Postcentral 14	1	3	1.50015	0.412868
Postcentral 14	2	3	1.52214	0.495899
Postcentral 14	3	3	0.606272	0.888909
Postcentral 14	4	3	-0.33266	0.966896
Postcentral 14	5	3	-0.654264	0.925778
Postcentral 14	6	3	-1.16433	0.834235
Posterior Cingulate 33	1	1	-0.183792	0.936839
Posterior Cingulate 33	2	1	0.173797	0.945447
Posterior Cingulate 33	3	1	0.247447	0.937277
Posterior Cingulate 33	4	1	0.216437	0.985583
Posterior Cingulate 33	5	1	0.127668	0.973695
Posterior Cingulate 33	6	1	-0.415808	0.858269
Posterior Cingulate 33	1	2	0.39197	0.844026
Posterior Cingulate 33	2	2	0.568199	0.880755
Posterior Cingulate 33	3	2	0.00290656	0.997681
Posterior Cingulate 33	4	2	-0.616735	0.938981
Posterior Cingulate 33	5	2	-0.925182	0.973239
Posterior Cingulate 33	6	2	-1.14779	0.73568
Posterior Cingulate 33	1	3	0.15	0.91713
Posterior Cingulate 33	2	3	0.0504443	0.959768
Posterior Cingulate 33	3	3	-0.292776	0.934628
Posterior Cingulate 33	4	3	-0.490853	0.966896
Posterior Cingulate 33	5	3	-0.508782	0.925778
Posterior Cingulate 33	6	3	-0.43827	0.91282
Precentral 11	1	1	5.17903	3.79171e-06
Precentral 11	2	1	1.17508	0.929511
Precentral 11	3	1	-0.142032	0.939045
Precentral 11	4	1	0.091932	0.985583
Precentral 11	5	1	-0.125366	0.973695
Precentral 11	6	1	-0.648642	0.840853
Precentral 11	1	2	2.87269	0.0345948
Precentral 11	2	2	1.28319	0.880755
Precentral 11	3	2	0.23246	0.997681
Precentral 11	4	2	0.0765503	0.938981
Precentral 11	5	2	0.167978	0.989236
Precentral 11	6	2	-0.065533	0.94775
Precentral 11	1	3	3.07034	0.0713862
Precentral 11	2	3	2.87202	0.118084
Precentral 11	3	3	1.60893	0.716122
Precentral 11	4	3	0.830337	0.966896
Precentral 11	5	3	1.00034	0.925778
Precentral 11	6	3	1.11298	0.834235
Precuneus 16	1	1	-0.415036	0.933809
Precuneus 16	2	1	-0.538168	0.929511
Precuneus 16	3	1	-0.745401	0.937277
Precuneus 16	4	1	-0.665485	0.985583
Precuneus 16	5	1	-0.684616	0.973695
Precuneus 16	6	1	-0.934163	0.840853
Precuneus 16	1	2	0.281365	0.871062
Precuneus 16	2	2	0.5938	0.880755
Precuneus 16	3	2	0.616108	0.997681
Precuneus 16	4	2	0.19116	0.938981
Precuneus 16	5	2	-0.513254	0.973239
Precuneus 16	6	2	-1.05256	0.73568
Precuneus 16	1	3	0.575189	0.797024
Precuneus 16	2	3	0.836508	0.652264
Precuneus 16	3	3	0.94899	0.832091
Precuneus 16	4	3	0.502155	0.966896
Precuneus 16	5	3	-0.202276	0.946003
Precuneus 16	6	3	-0.744041	0.91282
Rostral ACC 31	1	1	-0.478388	0.933809
Rostral ACC 31	2	1	-1.18852	0.929511
Rostral ACC 31	3	1	-1.29626	0.937277
Rostral ACC 31	4	1	-0.639844	0.985583
Rostral ACC 31	5	1	-0.246001	0.973695
Rostral ACC 31	6	1	-0.569802	0.840853
Rostral ACC 31	1	2	0.797273	0.602498
Rostral ACC 31	2	2	-0.134468	0.98831
Rostral ACC 31	3	2	-0.896985	0.997681
Rostral ACC 31	4	2	-1.07716	0.938981
Rostral ACC 31	5	2	-1.26059	0.973239
Rostral ACC 31	6	2	-1.38331	0.73568
Rostral ACC 31	1	3	0.57713	0.797024
Rostral ACC 31	2	3	0.414	0.843575
Rostral ACC 31	3	3	0.187717	0.94379
Rostral ACC 31	4	3	-0.039106	0.974129
Rostral ACC 31	5	3	-0.289637	0.946003
Rostral ACC 31	6	3	-0.6788	0.91282
Rostral mPFC 6	1	1	-0.577403	0.933809
Rostral mPFC 6	2	1	-1.08961	0.929511
Rostral mPFC 6	3	1	-1.19785	0.937277
Rostral mPFC 6	4	1	-1.57295	0.985583
Rostral mPFC 6	5	1	-0.953453	0.973695
Rostral mPFC 6	6	1	-0.851624	0.840853
Rostral mPFC 6	1	2	1.28689	0.542408
Rostral mPFC 6	2	2	0.122618	0.98831
Rostral mPFC 6	3	2	-0.570785	0.997681
Rostral mPFC 6	4	2	-0.944792	0.938981
Rostral mPFC 6	5	2	-0.983012	0.973239
Rostral mPFC 6	6	2	-0.862819	0.825003
Rostral mPFC 6	1	3	2.03407	0.231557
Rostral mPFC 6	2	3	1.28135	0.495899
Rostral mPFC 6	3	3	0.458952	0.888909
Rostral mPFC 6	4	3	-0.25663	0.968349
Rostral mPFC 6	5	3	-0.802861	0.925778
Rostral mPFC 6	6	3	-0.894626	0.91282
STS 18	1	1	-0.353248	0.933809
STS 18	2	1	-0.36187	0.929511
STS 18	3	1	-0.471946	0.937277
STS 18	4	1	-0.0739465	0.985583
STS 18	5	1	-0.335389	0.973695
STS 18	6	1	-0.909486	0.840853
STS 18	1	2	1.21179	0.542408
STS 18	2	2	0.483171	0.929789
STS 18	3	2	-0.298723	0.997681
STS 18	4	2	-0.93079	0.938981
STS 18	5	2	-1.26006	0.973239
STS 18	6	2	-1.35773	0.73568
STS 18	1	3	1.92297	0.231557
STS 18	2	3	1.12189	0.574745
STS 18	3	3	0.105433	0.94379
STS 18	4	3	-0.145154	0.974129
STS 18	5	3	-0.0600146	0.980997
STS 18	6	3	-0.22067	0.958623
Superior Frontal 9	1	1	0.0566918	0.966605
Superior Frontal 9	2	1	-0.684042	0.929511
Superior Frontal 9	3	1	-0.669589	0.937277
Superior Frontal 9	4	1	-1.03085	0.985583
Superior Frontal 9	5	1	-0.895263	0.973695
Superior Frontal 9	6	1	-1.01072	0.840853
Superior Frontal 9	1	2	3.3503	0.0137232
Superior Frontal 9	2	2	1.29843	0.880755
Superior Frontal 9	3	2	0.169611	0.997681
Superior Frontal 9	4	2	-0.133076	0.938981
Superior Frontal 9	5	2	-0.332853	0.989236
Superior Frontal 9	6	2	-0.771045	0.840464
Superior Frontal 9	1	3	2.72595	0.0726664
Superior Frontal 9	2	3	2.5616	0.118084
Superior Frontal 9	3	3	1.70632	0.716122
Superior Frontal 9	4	3	1.02435	0.966896
Superior Frontal 9	5	3	0.783899	0.925778
Superior Frontal 9	6	3	0.575085	0.91282
Superior Parietal 12	1	1	-0.866196	0.933809
Superior Parietal 12	2	1	-0.408374	0.929511
Superior Parietal 12	3	1	-0.11124	0.939045
Superior Parietal 12	4	1	0.0662201	0.985583
Superior Parietal 12	5	1	0.173705	0.973695
Superior Parietal 12	6	1	0.0153464	0.987756
Superior Parietal 12	1	2	0.948461	0.567736
Superior Parietal 12	2	2	0.8557	0.880755
Superior Parietal 12	3	2	0.571695	0.997681
Superior Parietal 12	4	2	0.378509	0.938981
Superior Parietal 12	5	2	0.0329306	0.989236
Superior Parietal 12	6	2	-0.168416	0.920397
Superior Parietal 12	1	3	0.74888	0.734934
Superior Parietal 12	2	3	0.94114	0.620291
Superior Parietal 12	3	3	1.19702	0.832091
Superior Parietal 12	4	3	1.33496	0.966896
Superior Parietal 12	5	3	1.00242	0.925778
Superior Parietal 12	6	3	0.516906	0.91282
Supramarginal 15	1	1	0.0768256	0.966605
Supramarginal 15	2	1	-0.0786476	0.980248
Supramarginal 15	3	1	0.183282	0.937277
Supramarginal 15	4	1	-0.213161	0.985583
Supramarginal 15	5	1	-1.20567	0.973695
Supramarginal 15	6	1	-1.83087	0.840853
Supramarginal 15	1	2	1.41028	0.533049
Supramarginal 15	2	2	1.09263	0.880755
Supramarginal 15	3	2	0.578175	0.997681
Supramarginal 15	4	2	0.131817	0.938981
Supramarginal 15	5	2	-0.530754	0.973239
Supramarginal 15	6	2	-1.3544	0.73568
Supramarginal 15	1	3	1.15185	0.515692
Supramarginal 15	2	3	1.26969	0.495899
Supramarginal 15	3	3	0.817054	0.888909
Supramarginal 15	4	3	0.357518	0.966896
Supramarginal 15	5	3	0.173152	0.946003
Supramarginal 15	6	3	-0.466521	0.91282
Temporal Pole 20	1	1	-0.853167	0.933809
Temporal Pole 20	2	1	-1.32967	0.929511
Temporal Pole 20	3	1	-1.4602	0.937277
Temporal Pole 20	4	1	-1.1818	0.985583
Temporal Pole 20	5	1	-0.609731	0.973695
Temporal Pole 20	6	1	-0.667007	0.840853
Temporal Pole 20	1	2	-0.517551	0.790855
Temporal Pole 20	2	2	-0.93067	0.880755
Temporal Pole 20	3	2	-0.80216	0.997681
Temporal Pole 20	4	2	-0.688678	0.938981
Temporal Pole 20	5	2	-0.871779	0.973239
Temporal Pole 20	6	2	-0.701462	0.840464
Temporal Pole 20	1	3	-0.544574	0.797024
Temporal Pole 20	2	3	-0.972252	0.620291
Temporal Pole 20	3	3	-1.01122	0.832091
Temporal Pole 20	4	3	-0.69921	0.966896
Temporal Pole 20	5	3	-0.486995	0.925778
Temporal Pole 20	6	3	-0.387969	0.91282
Transverse Temporal 21	1	1	-0.289687	0.933809
Transverse Temporal 21	2	1	-0.745919	0.929511
Transverse Temporal 21	3	1	-0.67939	0.937277
Transverse Temporal 21	4	1	-0.0544271	0.985583
Transverse Temporal 21	5	1	0.0752698	0.973695
Transverse Temporal 21	6	1	-0.132008	0.981588
Transverse Temporal 21	1	2	0.403645	0.844026
Transverse Temporal 21	2	2	0.909667	0.880755
Transverse Temporal 21	3	2	1.07033	0.997681
Transverse Temporal 21	4	2	0.407427	0.938981
Transverse Temporal 21	5	2	0.102659	0.989236
Transverse Temporal 21	6	2	-0.17121	0.920397
Transverse Temporal 21	1	3	1.31373	0.458847
Transverse Temporal 21	2	3	1.47583	0.495899
Transverse Temporal 21	3	3	1.52052	0.716122
Transverse Temporal 21	4	3	1.69685	0.966896
Transverse Temporal 21	5	3	1.62703	0.925778
Transverse Temporal 21	6	3	0.863956	0.91282

## Sheet: mTBI 03
ROI	Depth	CurvatureBin	ZScore_PositiveQSM	PValueFDR_PositiveQSM
Bank, STS 17	1	1	0.294361	0.941902
Bank, STS 17	2	1	0.159094	0.998298
Bank, STS 17	3	1	0.962464	0.943098
Bank, STS 17	4	1	1.54533	0.946273
Bank, STS 17	5	1	1.07708	0.972927
Bank, STS 17	6	1	0.547472	0.941612
Bank, STS 17	1	2	-0.069633	0.994737
Bank, STS 17	2	2	0.506264	0.922524
Bank, STS 17	3	2	0.807954	0.905485
Bank, STS 17	4	2	0.75569	0.992145
Bank, STS 17	5	2	0.244899	0.940909
Bank, STS 17	6	2	-0.220767	0.967563
Bank, STS 17	1	3	-0.0397464	0.968295
Bank, STS 17	2	3	0.168978	0.995748
Bank, STS 17	3	3	0.494836	0.992688
Bank, STS 17	4	3	0.754848	0.959114
Bank, STS 17	5	3	0.804483	0.935958
Bank, STS 17	6	3	0.489184	0.93788
Caudal ACC 32	1	1	-0.852088	0.941902
Caudal ACC 32	2	1	-0.0116618	0.998298
Caudal ACC 32	3	1	1.13171	0.943098
Caudal ACC 32	4	1	0.0417563	0.966693
Caudal ACC 32	5	1	-1.22784	0.972927
Caudal ACC 32	6	1	-1.19145	0.941612
Caudal ACC 32	1	2	0.00821846	0.994737
Caudal ACC 32	2	2	0.427801	0.922524
Caudal ACC 32	3	2	0.761529	0.905485
Caudal ACC 32	4	2	-0.0536129	0.992145
Caudal ACC 32	5	2	-0.956017	0.940909
Caudal ACC 32	6	2	-1.25522	0.862568
Caudal ACC 32	1	3	-0.783767	0.91283
Caudal ACC 32	2	3	-0.571884	0.995748
Caudal ACC 32	3	3	-0.359209	0.992688
Caudal ACC 32	4	3	0.24459	0.959114
Caudal ACC 32	5	3	0.544819	0.935958
Caudal ACC 32	6	3	0.29762	0.93788
Caudal mPFC 7	1	1	0.129192	0.941902
Caudal mPFC 7	2	1	0.50424	0.998298
Caudal mPFC 7	3	1	0.428633	0.943098
Caudal mPFC 7	4	1	-0.172838	0.946273
Caudal mPFC 7	5	1	-0.303986	0.972927
Caudal mPFC 7	6	1	-0.390991	0.941612
Caudal mPFC 7	1	2	-0.516175	0.941886
Caudal mPFC 7	2	2	-0.66703	0.922524
Caudal mPFC 7	3	2	-0.644694	0.905485
Caudal mPFC 7	4	2	-0.622425	0.992145
Caudal mPFC 7	5	2	-0.672839	0.940909
Caudal mPFC 7	6	2	-0.871464	0.862568
Caudal mPFC 7	1	3	-0.470622	0.91283
Caudal mPFC 7	2	3	-0.811671	0.995748
Caudal mPFC 7	3	3	-0.740829	0.992688
Caudal mPFC 7	4	3	-0.393915	0.959114
Caudal mPFC 7	5	3	-0.737374	0.935958
Caudal mPFC 7	6	3	-1.31377	0.93788
Cuneus 29	1	1	0.0994801	0.941902
Cuneus 29	2	1	0.37787	0.998298
Cuneus 29	3	1	0.731358	0.943098
Cuneus 29	4	1	1.12266	0.946273
Cuneus 29	5	1	0.993159	0.972927
Cuneus 29	6	1	0.313133	0.941612
Cuneus 29	1	2	-0.365778	0.941886
Cuneus 29	2	2	-0.425481	0.922524
Cuneus 29	3	2	-0.322142	0.905485
Cuneus 29	4	2	0.00984436	0.992145
Cuneus 29	5	2	-0.326767	0.940909
Cuneus 29	6	2	-0.932915	0.862568
Cuneus 29	1	3	-0.669864	0.91283
Cuneus 29	2	3	-0.554413	0.995748
Cuneus 29	3	3	-0.54528	0.992688
Cuneus 29	4	3	-0.66232	0.959114
Cuneus 29	5	3	-0.896765	0.935958
Cuneus 29	6	3	-1.00141	0.93788
Entorhinal 23	1	1	0.134294	0.941902
Entorhinal 23	2	1	0.0313074	0.998298
Entorhinal 23	3	1	0.542774	0.943098
Entorhinal 23	4	1	0.287133	0.946273
Entorhinal 23	5	1	-0.333125	0.972927
Entorhinal 23	6	1	-1.07487	0.941612
Entorhinal 23	1	2	0.415332	0.941886
Entorhinal 23	2	2	0.453362	0.922524
Entorhinal 23	3	2	0.334268	0.905485
Entorhinal 23	4	2	-0.758556	0.992145
Entorhinal 23	5	2	-1.01494	0.940909
Entorhinal 23	6	2	-0.72923	0.862568
Entorhinal 23	1	3	-1.40837	0.91283
Entorhinal 23	2	3	-1.13986	0.995748
Entorhinal 23	3	3	0.0555183	0.992688
Entorhinal 23	4	3	0.638387	0.959114
Entorhinal 23	5	3	0.815933	0.935958
Entorhinal 23	6	3	0.701737	0.93788
Frontal Pole 1	1	1	-0.793737	0.941902
Frontal Pole 1	2	1	-0.493269	0.998298
Frontal Pole 1	3	1	-0.103635	0.983839
Frontal Pole 1	4	1	0.0902924	0.966693
Frontal Pole 1	5	1	0.193588	0.972927
Frontal Pole 1	6	1	0.231411	0.957856
Frontal Pole 1	1	2	-0.751693	0.941886
Frontal Pole 1	2	2	-0.222796	0.922524
Frontal Pole 1	3	2	0.704961	0.905485
Frontal Pole 1	4	2	0.609251	0.992145
Frontal Pole 1	5	2	0.143923	0.940909
Frontal Pole 1	6	2	-0.128614	0.979146
Frontal Pole 1	1	3	-0.921126	0.91283
Frontal Pole 1	2	3	-0.663864	0.995748
Frontal Pole 1	3	3	-0.422462	0.992688
Frontal Pole 1	4	3	-0.603961	0.959114
Frontal Pole 1	5	3	-1.10977	0.935958
Frontal Pole 1	6	3	-1.3116	0.93788
Fusiform 24	1	1	-0.0989135	0.941902
Fusiform 24	2	1	0.131604	0.998298
Fusiform 24	3	1	0.471548	0.943098
Fusiform 24	4	1	0.946579	0.946273
Fusiform 24	5	1	0.95584	0.972927
Fusiform 24	6	1	-0.0334041	0.973352
Fusiform 24	1	2	0.617551	0.941886
Fusiform 24	2	2	0.761949	0.922524
Fusiform 24	3	2	0.381187	0.905485
Fusiform 24	4	2	0.209184	0.992145
Fusiform 24	5	2	0.103777	0.945145
Fusiform 24	6	2	-0.44202	0.862568
Fusiform 24	1	3	0.318599	0.91283
Fusiform 24	2	3	0.368044	0.995748
Fusiform 24	3	3	0.339333	0.992688
Fusiform 24	4	3	0.434319	0.959114
Fusiform 24	5	3	0.303792	0.958657
Fusiform 24	6	3	-0.181354	0.93788
Inferior Parietal 13	1	1	-0.130915	0.941902
Inferior Parietal 13	2	1	0.0890697	0.998298
Inferior Parietal 13	3	1	0.300952	0.961383
Inferior Parietal 13	4	1	0.501246	0.946273
Inferior Parietal 13	5	1	0.082231	0.972927
Inferior Parietal 13	6	1	-0.518196	0.941612
Inferior Parietal 13	1	2	-0.969045	0.941886
Inferior Parietal 13	2	2	-0.774393	0.922524
Inferior Parietal 13	3	2	-0.234984	0.905485
Inferior Parietal 13	4	2	-0.0888022	0.992145
Inferior Parietal 13	5	2	-0.425588	0.940909
Inferior Parietal 13	6	2	-0.478838	0.862568
Inferior Parietal 13	1	3	-0.736234	0.91283
Inferior Parietal 13	2	3	-0.29246	0.995748
Inferior Parietal 13	3	3	0.396708	0.992688
Inferior Parietal 13	4	3	0.77037	0.959114
Inferior Parietal 13	5	3	0.678548	0.935958
Inferior Parietal 13	6	3	0.532705	0.93788
Inferior Temporal 25	1	1	-0.235615	0.941902
Inferior Temporal 25	2	1	-0.614384	0.998298
Inferior Temporal 25	3	1	-0.599048	0.943098
Inferior Temporal 25	4	1	-0.29115	0.946273
Inferior Temporal 25	5	1	-0.236466	0.972927
Inferior Temporal 25	6	1	-0.482787	0.941612
Inferior Temporal 25	1	2	-0.668142	0.941886
Inferior Temporal 25	2	2	-0.41399	0.922524
Inferior Temporal 25	3	2	0.30719	0.905485
Inferior Temporal 25	4	2	0.532608	0.992145
Inferior Temporal 25	5	2	-0.232701	0.940909
Inferior Temporal 25	6	2	-0.983816	0.862568
Inferior Temporal 25	1	3	-1.08575	0.91283
Inferior Temporal 25	2	3	-0.646747	0.995748
Inferior Temporal 25	3	3	-0.0195577	0.992688
Inferior Temporal 25	4	3	0.0294304	0.976521
Inferior Temporal 25	5	3	-0.0162948	0.986999
Inferior Temporal 25	6	3	0.0733616	0.941518
Insula 30	1	1	1.27978	0.941902
Insula 30	2	1	1.04772	0.998298
Insula 30	3	1	0.641589	0.943098
Insula 30	4	1	0.194011	0.946273
Insula 30	5	1	0.10967	0.972927
Insula 30	6	1	0.0493463	0.973352
Insula 30	1	2	-0.00659665	0.994737
Insula 30	2	2	-0.277518	0.922524
Insula 30	3	2	0.152423	0.905485
Insula 30	4	2	0.655959	0.992145
Insula 30	5	2	0.424974	0.940909
Insula 30	6	2	0.153785	0.979146
Insula 30	1	3	-0.560284	0.91283
Insula 30	2	3	-0.313766	0.995748
Insula 30	3	3	-0.0178891	0.992688
Insula 30	4	3	0.501425	0.959114
Insula 30	5	3	0.93633	0.935958
Insula 30	6	3	0.559682	0.93788
Isthmus, Cingulate 34	1	1	-1.0109	0.941902
Isthmus, Cingulate 34	2	1	-0.848883	0.998298
Isthmus, Cingulate 34	3	1	-0.843424	0.943098
Isthmus, Cingulate 34	4	1	-0.463226	0.946273
Isthmus, Cingulate 34	5	1	-0.515164	0.972927
Isthmus, Cingulate 34	6	1	-0.743652	0.941612
Isthmus, Cingulate 34	1	2	-1.43522	0.941886
Isthmus, Cingulate 34	2	2	-0.793332	0.922524
Isthmus, Cingulate 34	3	2	-0.873627	0.905485
Isthmus, Cingulate 34	4	2	-0.996835	0.992145
Isthmus, Cingulate 34	5	2	-1.04401	0.940909
Isthmus, Cingulate 34	6	2	-1.16063	0.862568
Isthmus, Cingulate 34	1	3	-1.21637	0.91283
Isthmus, Cingulate 34	2	3	-0.980142	0.995748
Isthmus, Cingulate 34	3	3	-0.853156	0.992688
Isthmus, Cingulate 34	4	3	-0.667015	0.959114
Isthmus, Cingulate 34	5	3	-0.450761	0.935958
Isthmus, Cingulate 34	6	3	-0.338839	0.93788
LOC 26	1	1	-0.564174	0.941902
LOC 26	2	1	-0.346384	0.998298
LOC 26	3	1	-0.000471401	0.999624
LOC 26	4	1	0.26897	0.946273
LOC 26	5	1	-0.0822542	0.972927
LOC 26	6	1	-0.543633	0.941612
LOC 26	1	2	-0.260335	0.964878
LOC 26	2	2	0.0631271	0.949665
LOC 26	3	2	0.371702	0.905485
LOC 26	4	2	0.455618	0.992145
LOC 26	5	2	0.231186	0.940909
LOC 26	6	2	-0.0261396	0.979146
LOC 26	1	3	0.469916	0.91283
LOC 26	2	3	0.663317	0.995748
LOC 26	3	3	0.970684	0.992688
LOC 26	4	3	1.28239	0.959114
LOC 26	5	3	1.3174	0.935958
LOC 26	6	3	1.028	0.93788
Lateral OFC 3	1	1	-0.645611	0.941902
Lateral OFC 3	2	1	-0.682779	0.998298
Lateral OFC 3	3	1	-0.450847	0.943098
Lateral OFC 3	4	1	-0.0720467	0.966693
Lateral OFC 3	5	1	-0.0339374	0.972927
Lateral OFC 3	6	1	-0.343602	0.941612
Lateral OFC 3	1	2	-0.503087	0.941886
Lateral OFC 3	2	2	-0.44799	0.922524
Lateral OFC 3	3	2	-0.237377	0.905485
Lateral OFC 3	4	2	-0.20405	0.992145
Lateral OFC 3	5	2	-0.835632	0.940909
Lateral OFC 3	6	2	-1.15457	0.862568
Lateral OFC 3	1	3	-0.628226	0.91283
Lateral OFC 3	2	3	-0.3293	0.995748
Lateral OFC 3	3	3	-0.0638197	0.992688
Lateral OFC 3	4	3	-0.417109	0.959114
Lateral OFC 3	5	3	-1.49369	0.935958
Lateral OFC 3	6	3	-1.67521	0.93788
Lingual Gyrus 28	1	1	-0.173127	0.941902
Lingual Gyrus 28	2	1	0.208109	0.998298
Lingual Gyrus 28	3	1	0.466058	0.943098
Lingual Gyrus 28	4	1	0.441357	0.946273
Lingual Gyrus 28	5	1	-0.180547	0.972927
Lingual Gyrus 28	6	1	-0.377377	0.941612
Lingual Gyrus 28	1	2	0.358104	0.941886
Lingual Gyrus 28	2	2	0.195607	0.922524
Lingual Gyrus 28	3	2	0.164846	0.905485
Lingual Gyrus 28	4	2	0.356236	0.992145
Lingual Gyrus 28	5	2	0.59571	0.940909
Lingual Gyrus 28	6	2	0.631377	0.862568
Lingual Gyrus 28	1	3	-0.49555	0.91283
Lingual Gyrus 28	2	3	-0.325038	0.995748
Lingual Gyrus 28	3	3	-0.043927	0.992688
Lingual Gyrus 28	4	3	0.229906	0.959114
Lingual Gyrus 28	5	3	0.615013	0.935958
Lingual Gyrus 28	6	3	1.09589	0.93788
Medial OFC 2	1	1	-0.805088	0.941902
Medial OFC 2	2	1	-0.644876	0.998298
Medial OFC 2	3	1	-0.589882	0.943098
Medial OFC 2	4	1	-0.736817	0.946273
Medial OFC 2	5	1	-1.07772	0.972927
Medial OFC 2	6	1	-1.043	0.941612
Medial OFC 2	1	2	0.0519167	0.994737
Medial OFC 2	2	2	0.376535	0.922524
Medial OFC 2	3	2	0.673014	0.905485
Medial OFC 2	4	2	0.526337	0.992145
Medial OFC 2	5	2	-0.162598	0.940909
Medial OFC 2	6	2	-0.618038	0.862568
Medial OFC 2	1	3	-0.231123	0.91283
Medial OFC 2	2	3	0.0511595	0.995748
Medial OFC 2	3	3	0.114505	0.992688
Medial OFC 2	4	3	-0.0867062	0.959114
Medial OFC 2	5	3	-0.352917	0.946966
Medial OFC 2	6	3	-0.494076	0.93788
Middle Temporal 19	1	1	-1.04015	0.941902
Middle Temporal 19	2	1	-0.00213285	0.998298
Middle Temporal 19	3	1	0.394171	0.943098
Middle Temporal 19	4	1	0.180208	0.946273
Middle Temporal 19	5	1	-0.237602	0.972927
Middle Temporal 19	6	1	-0.285259	0.941612
Middle Temporal 19	1	2	-0.287754	0.964878
Middle Temporal 19	2	2	0.225606	0.922524
Middle Temporal 19	3	2	0.199959	0.905485
Middle Temporal 19	4	2	0.397556	0.992145
Middle Temporal 19	5	2	0.36574	0.940909
Middle Temporal 19	6	2	-0.409694	0.862568
Middle Temporal 19	1	3	0.27451	0.91283
Middle Temporal 19	2	3	-0.00993409	0.995748
Middle Temporal 19	3	3	0.197743	0.992688
Middle Temporal 19	4	3	0.614345	0.959114
Middle Temporal 19	5	3	1.20148	0.935958
Middle Temporal 19	6	3	0.871251	0.93788
Paracentral 10	1	1	-0.0728791	0.941902
Paracentral 10	2	1	0.223017	0.998298
Paracentral 10	3	1	0.747732	0.943098
Paracentral 10	4	1	0.704164	0.946273
Paracentral 10	5	1	0.0995069	0.972927
Paracentral 10	6	1	-0.949412	0.941612
Paracentral 10	1	2	0.0915753	0.994737
Paracentral 10	2	2	0.702756	0.922524
Paracentral 10	3	2	0.939502	0.905485
Paracentral 10	4	2	0.608397	0.992145
Paracentral 10	5	2	-0.00172004	0.998628
Paracentral 10	6	2	-0.5844	0.862568
Paracentral 10	1	3	-0.309736	0.91283
Paracentral 10	2	3	-0.106601	0.995748
Paracentral 10	3	3	0.335492	0.992688
Paracentral 10	4	3	0.784751	0.959114
Paracentral 10	5	3	0.544011	0.935958
Paracentral 10	6	3	0.112667	0.93788
Parahippocampal 22	1	1	0.501861	0.941902
Parahippocampal 22	2	1	0.528868	0.998298
Parahippocampal 22	3	1	1.27668	0.943098
Parahippocampal 22	4	1	2.5116	0.297285
Parahippocampal 22	5	1	3.18477	0.0492549
Parahippocampal 22	6	1	2.56666	0.349125
Parahippocampal 22	1	2	3.5233	0.0144909
Parahippocampal 22	2	2	3.45918	0.0184217
Parahippocampal 22	3	2	2.58219	0.333799
Parahippocampal 22	4	2	1.70691	0.992145
Parahippocampal 22	5	2	1.55656	0.940909
Parahippocampal 22	6	2	1.04716	0.862568
Parahippocampal 22	1	3	0.590521	0.91283
Parahippocampal 22	2	3	0.972143	0.995748
Parahippocampal 22	3	3	1.67327	0.992688
Parahippocampal 22	4	3	1.93376	0.959114
Parahippocampal 22	5	3	2.08216	0.935958
Parahippocampal 22	6	3	1.89062	0.93788
Pars Opercularis 8	1	1	0.493024	0.941902
Pars Opercularis 8	2	1	1.82171	0.998298
Pars Opercularis 8	3	1	1.36095	0.943098
Pars Opercularis 8	4	1	0.294488	0.946273
Pars Opercularis 8	5	1	-0.291739	0.972927
Pars Opercularis 8	6	1	-0.55681	0.941612
Pars Opercularis 8	1	2	1.76622	0.941886
Pars Opercularis 8	2	2	2.26496	0.39976
Pars Opercularis 8	3	2	1.09075	0.905485
Pars Opercularis 8	4	2	-0.0563671	0.992145
Pars Opercularis 8	5	2	-1.22436	0.940909
Pars Opercularis 8	6	2	-1.78184	0.862568
Pars Opercularis 8	1	3	-0.364331	0.91283
Pars Opercularis 8	2	3	-0.00532853	0.995748
Pars Opercularis 8	3	3	0.720606	0.992688
Pars Opercularis 8	4	3	0.968795	0.959114
Pars Opercularis 8	5	3	0.462049	0.935958
Pars Opercularis 8	6	3	-0.309794	0.93788
Pars Orbitalis 4	1	1	-0.888077	0.941902
Pars Orbitalis 4	2	1	-0.467242	0.998298
Pars Orbitalis 4	3	1	0.551682	0.943098
Pars Orbitalis 4	4	1	0.957154	0.946273
Pars Orbitalis 4	5	1	0.469293	0.972927
Pars Orbitalis 4	6	1	-0.0705885	0.973352
Pars Orbitalis 4	1	2	-0.953497	0.941886
Pars Orbitalis 4	2	2	-0.277616	0.922524
Pars Orbitalis 4	3	2	0.448157	0.905485
Pars Orbitalis 4	4	2	0.339806	0.992145
Pars Orbitalis 4	5	2	-0.824718	0.940909
Pars Orbitalis 4	6	2	-1.3639	0.862568
Pars Orbitalis 4	1	3	-0.34305	0.91283
Pars Orbitalis 4	2	3	-0.0983155	0.995748
Pars Orbitalis 4	3	3	0.114341	0.992688
Pars Orbitalis 4	4	3	0.249928	0.959114
Pars Orbitalis 4	5	3	-0.0415241	0.986999
Pars Orbitalis 4	6	3	0.139008	0.93788
Pars Triangularis 5	1	1	-0.569789	0.941902
Pars Triangularis 5	2	1	0.247355	0.998298
Pars Triangularis 5	3	1	0.608491	0.943098
Pars Triangularis 5	4	1	0.199034	0.946273
Pars Triangularis 5	5	1	-0.447638	0.972927
Pars Triangularis 5	6	1	-0.933529	0.941612
Pars Triangularis 5	1	2	-1.56204	0.941886
Pars Triangularis 5	2	2	-0.412735	0.922524
Pars Triangularis 5	3	2	0.308722	0.905485
Pars Triangularis 5	4	2	0.0453263	0.992145
Pars Triangularis 5	5	2	-0.777147	0.940909
Pars Triangularis 5	6	2	-1.37332	0.862568
Pars Triangularis 5	1	3	0.21177	0.91283
Pars Triangularis 5	2	3	1.30341	0.995748
Pars Triangularis 5	3	3	1.70285	0.992688
Pars Triangularis 5	4	3	1.50125	0.959114
Pars Triangularis 5	5	3	0.637183	0.935958
Pars Triangularis 5	6	3	-0.267754	0.93788
Pericalcarine 27	1	1	-0.432765	0.941902
Pericalcarine 27	2	1	-0.477414	0.998298
Pericalcarine 27	3	1	-0.687645	0.943098
Pericalcarine 27	4	1	-0.854848	0.946273
Pericalcarine 27	5	1	-0.938615	0.972927
Pericalcarine 27	6	1	-1.04646	0.941612
Pericalcarine 27	1	2	-1.03844	0.941886
Pericalcarine 27	2	2	-0.784638	0.922524
Pericalcarine 27	3	2	-0.196144	0.905485
Pericalcarine 27	4	2	-0.0429589	0.992145
Pericalcarine 27	5	2	-0.237782	0.940909
Pericalcarine 27	6	2	-0.389557	0.862568
Pericalcarine 27	1	3	-0.523252	0.91283
Pericalcarine 27	2	3	-0.262656	0.995748
Pericalcarine 27	3	3	-0.0785732	0.992688
Pericalcarine 27	4	3	-0.155226	0.959114
Pericalcarine 27	5	3	-0.426373	0.935958
Pericalcarine 27	6	3	-0.64654	0.93788
Postcentral 14	1	1	-0.457119	0.941902
Postcentral 14	2	1	0.201788	0.998298
Postcentral 14	3	1	0.552686	0.943098
Postcentral 14	4	1	0.369077	0.946273
Postcentral 14	5	1	-0.354285	0.972927
Postcentral 14	6	1	-1.15443	0.941612
Postcentral 14	1	2	0.665099	0.941886
Postcentral 14	2	2	0.952075	0.922524
Postcentral 14	3	2	1.07222	0.905485
Postcentral 14	4	2	0.82465	0.992145
Postcentral 14	5	2	0.25631	0.940909
Postcentral 14	6	2	-0.398508	0.862568
Postcentral 14	1	3	-0.351788	0.91283
Postcentral 14	2	3	-0.229843	0.995748
Postcentral 14	3	3	0.0429761	0.992688
Postcentral 14	4	3	0.522073	0.959114
Postcentral 14	5	3	0.493369	0.935958
Postcentral 14	6	3	-0.801155	0.93788
Posterior Cingulate 33	1	1	0.0944208	0.941902
Posterior Cingulate 33	2	1	1.01455	0.998298
Posterior Cingulate 33	3	1	2.11227	0.589277
Posterior Cingulate 33	4	1	1.34156	0.946273
Posterior Cingulate 33	5	1	-0.0487462	0.972927
Posterior Cingulate 33	6	1	-0.613553	0.941612
Posterior Cingulate 33	1	2	0.434714	0.941886
Posterior Cingulate 33	2	2	0.920412	0.922524
Posterior Cingulate 33	3	2	1.5537	0.905485
Posterior Cingulate 33	4	2	0.768752	0.992145
Posterior Cingulate 33	5	2	-0.159985	0.940909
Posterior Cingulate 33	6	2	-0.437858	0.862568
Posterior Cingulate 33	1	3	0.414964	0.91283
Posterior Cingulate 33	2	3	0.882051	0.995748
Posterior Cingulate 33	3	3	1.18218	0.992688
Posterior Cingulate 33	4	3	1.07688	0.959114
Posterior Cingulate 33	5	3	0.688903	0.935958
Posterior Cingulate 33	6	3	0.386792	0.93788
Precentral 11	1	1	0.184923	0.941902
Precentral 11	2	1	0.413468	0.998298
Precentral 11	3	1	0.0746429	0.983839
Precentral 11	4	1	-0.230444	0.946273
Precentral 11	5	1	-0.259494	0.972927
Precentral 11	6	1	-0.343585	0.941612
Precentral 11	1	2	1.15035	0.941886
Precentral 11	2	2	1.47625	0.922524
Precentral 11	3	2	0.780676	0.905485
Precentral 11	4	2	-0.292361	0.992145
Precentral 11	5	2	-0.968793	0.940909
Precentral 11	6	2	-0.912246	0.862568
Precentral 11	1	3	-0.859011	0.91283
Precentral 11	2	3	-0.989913	0.995748
Precentral 11	3	3	-0.848557	0.992688
Precentral 11	4	3	-0.903338	0.959114
Precentral 11	5	3	-1.24223	0.935958
Precentral 11	6	3	-1.28223	0.93788
Precuneus 16	1	1	-1.09492	0.941902
Precuneus 16	2	1	-0.616482	0.998298
Precuneus 16	3	1	0.0747685	0.983839
Precuneus 16	4	1	0.429013	0.946273
Precuneus 16	5	1	0.0390582	0.972927
Precuneus 16	6	1	-0.364617	0.941612
Precuneus 16	1	2	1.31905	0.941886
Precuneus 16	2	2	1.56437	0.922524
Precuneus 16	3	2	1.44062	0.905485
Precuneus 16	4	2	1.26063	0.992145
Precuneus 16	5	2	1.02436	0.940909
Precuneus 16	6	2	0.422625	0.862568
Precuneus 16	1	3	0.0963318	0.967433
Precuneus 16	2	3	0.287684	0.995748
Precuneus 16	3	3	0.70063	0.992688
Precuneus 16	4	3	0.849793	0.959114
Precuneus 16	5	3	0.457889	0.935958
Precuneus 16	6	3	-0.250938	0.93788
Rostral ACC 31	1	1	-0.293461	0.941902
Rostral ACC 31	2	1	1.27633	0.998298
Rostral ACC 31	3	1	3.12246	0.0609769
Rostral ACC 31	4	1	2.3763	0.297285
Rostral ACC 31	5	1	0.180782	0.972927
Rostral ACC 31	6	1	-0.686915	0.941612
Rostral ACC 31	1	2	0.062962	0.994737
Rostral ACC 31	2	2	-0.20842	0.922524
Rostral ACC 31	3	2	0.44394	0.905485
Rostral ACC 31	4	2	1.07347	0.992145
Rostral ACC 31	5	2	0.76228	0.940909
Rostral ACC 31	6	2	0.0473983	0.979146
Rostral ACC 31	1	3	-0.803452	0.91283
Rostral ACC 31	2	3	-0.789397	0.995748
Rostral ACC 31	3	3	-0.448289	0.992688
Rostral ACC 31	4	3	-0.0962891	0.959114
Rostral ACC 31	5	3	-0.186328	0.986999
Rostral ACC 31	6	3	-0.742084	0.93788
Rostral mPFC 6	1	1	-0.825103	0.941902
Rostral mPFC 6	2	1	0.686327	0.998298
Rostral mPFC 6	3	1	0.974047	0.943098
Rostral mPFC 6	4	1	-0.518449	0.946273
Rostral mPFC 6	5	1	-1.43099	0.972927
Rostral mPFC 6	6	1	-1.29641	0.941612
Rostral mPFC 6	1	2	-1.02524	0.941886
Rostral mPFC 6	2	2	-0.131486	0.922524
Rostral mPFC 6	3	2	0.263645	0.905485
Rostral mPFC 6	4	2	-0.0212909	0.992145
Rostral mPFC 6	5	2	-0.950636	0.940909
Rostral mPFC 6	6	2	-1.16818	0.862568
Rostral mPFC 6	1	3	-0.415702	0.91283
Rostral mPFC 6	2	3	-0.114886	0.995748
Rostral mPFC 6	3	3	0.23989	0.992688
Rostral mPFC 6	4	3	0.401238	0.959114
Rostral mPFC 6	5	3	0.205489	0.986999
Rostral mPFC 6	6	3	-0.286791	0.93788
STS 18	1	1	0.478648	0.941902
STS 18	2	1	0.903828	0.998298
STS 18	3	1	1.48993	0.943098
STS 18	4	1	1.00449	0.946273
STS 18	5	1	-0.116477	0.972927
STS 18	6	1	-0.577803	0.941612
STS 18	1	2	-0.539805	0.941886
STS 18	2	2	0.259282	0.922524
STS 18	3	2	0.44239	0.905485
STS 18	4	2	0.330967	0.992145
STS 18	5	2	-0.43062	0.940909
STS 18	6	2	-0.949636	0.862568
STS 18	1	3	-1.60285	0.91283
STS 18	2	3	-1.3506	0.995748
STS 18	3	3	-0.726142	0.992688
STS 18	4	3	-0.159237	0.959114
STS 18	5	3	-0.102888	0.986999
STS 18	6	3	-0.571274	0.93788
Superior Frontal 9	1	1	-0.846468	0.941902
Superior Frontal 9	2	1	0.310175	0.998298
Superior Frontal 9	3	1	0.535418	0.943098
Superior Frontal 9	4	1	-0.265805	0.946273
Superior Frontal 9	5	1	-1.16296	0.972927
Superior Frontal 9	6	1	-1.12892	0.941612
Superior Frontal 9	1	2	-1.00549	0.941886
Superior Frontal 9	2	2	0.293111	0.922524
Superior Frontal 9	3	2	0.665252	0.905485
Superior Frontal 9	4	2	0.284999	0.992145
Superior Frontal 9	5	2	-0.446866	0.940909
Superior Frontal 9	6	2	-0.694511	0.862568
Superior Frontal 9	1	3	-0.658705	0.91283
Superior Frontal 9	2	3	-0.398288	0.995748
Superior Frontal 9	3	3	0.0091647	0.992688
Superior Frontal 9	4	3	0.259329	0.959114
Superior Frontal 9	5	3	0.114085	0.986999
Superior Frontal 9	6	3	-0.325105	0.93788
Superior Parietal 12	1	1	-0.967011	0.941902
Superior Parietal 12	2	1	-0.71382	0.998298
Superior Parietal 12	3	1	0.203567	0.983839
Superior Parietal 12	4	1	0.92159	0.946273
Superior Parietal 12	5	1	0.910833	0.972927
Superior Parietal 12	6	1	0.145389	0.973352
Superior Parietal 12	1	2	-0.556182	0.941886
Superior Parietal 12	2	2	-0.15395	0.922524
Superior Parietal 12	3	2	0.230693	0.905485
Superior Parietal 12	4	2	0.488612	0.992145
Superior Parietal 12	5	2	0.318494	0.940909
Superior Parietal 12	6	2	-0.0702855	0.979146
Superior Parietal 12	1	3	-0.0765535	0.967433
Superior Parietal 12	2	3	0.129097	0.995748
Superior Parietal 12	3	3	0.203542	0.992688
Superior Parietal 12	4	3	0.133827	0.959114
Superior Parietal 12	5	3	-0.0375867	0.986999
Superior Parietal 12	6	3	-0.179028	0.93788
Supramarginal 15	1	1	-0.813716	0.941902
Supramarginal 15	2	1	-0.0557045	0.998298
Supramarginal 15	3	1	-0.0565516	0.983839
Supramarginal 15	4	1	-0.35366	0.946273
Supramarginal 15	5	1	-1.07318	0.972927
Supramarginal 15	6	1	-1.4947	0.941612
Supramarginal 15	1	2	-0.757812	0.941886
Supramarginal 15	2	2	-0.186195	0.922524
Supramarginal 15	3	2	-0.027024	0.978441
Supramarginal 15	4	2	-0.275127	0.992145
Supramarginal 15	5	2	-0.913164	0.940909
Supramarginal 15	6	2	-1.27944	0.862568
Supramarginal 15	1	3	-0.487177	0.91283
Supramarginal 15	2	3	-0.297534	0.995748
Supramarginal 15	3	3	-0.0601707	0.992688
Supramarginal 15	4	3	-0.213013	0.959114
Supramarginal 15	5	3	-1.27655	0.935958
Supramarginal 15	6	3	-1.6959	0.93788
Temporal Pole 20	1	1	-0.528168	0.941902
Temporal Pole 20	2	1	-0.387494	0.998298
Temporal Pole 20	3	1	0.307886	0.961383
Temporal Pole 20	4	1	1.11809	0.946273
Temporal Pole 20	5	1	0.540974	0.972927
Temporal Pole 20	6	1	0.0457009	0.973352
Temporal Pole 20	1	2	-0.529212	0.941886
Temporal Pole 20	2	2	-0.137363	0.922524
Temporal Pole 20	3	2	0.600049	0.905485
Temporal Pole 20	4	2	1.23516	0.992145
Temporal Pole 20	5	2	0.942388	0.940909
Temporal Pole 20	6	2	0.390973	0.862568
Temporal Pole 20	1	3	-0.307883	0.91283
Temporal Pole 20	2	3	-0.246056	0.995748
Temporal Pole 20	3	3	0.0307985	0.992688
Temporal Pole 20	4	3	0.368377	0.959114
Temporal Pole 20	5	3	0.465166	0.935958
Temporal Pole 20	6	3	0.493063	0.93788
Transverse Temporal 21	1	1	0.151761	0.941902
Transverse Temporal 21	2	1	0.346045	0.998298
Transverse Temporal 21	3	1	0.101896	0.983839
Transverse Temporal 21	4	1	-0.656818	0.946273
Transverse Temporal 21	5	1	-1.0629	0.972927
Transverse Temporal 21	6	1	-1.25109	0.941612
Transverse Temporal 21	1	2	-0.796853	0.941886
Transverse Temporal 21	2	2	-0.425057	0.922524
Transverse Temporal 21	3	2	-0.274805	0.905485
Transverse Temporal 21	4	2	-0.349193	0.992145
Transverse Temporal 21	5	2	-0.375931	0.940909
Transverse Temporal 21	6	2	-0.371386	0.862568
Transverse Temporal 21	1	3	-0.695864	0.91283
Transverse Temporal 21	2	3	-0.592796	0.995748
Transverse Temporal 21	3	3	-0.373763	0.992688
Transverse Temporal 21	4	3	0.122905	0.959114
Transverse Temporal 21	5	3	0.401293	0.935958
Transverse Temporal 21	6	3	0.336431	0.93788

## Sheet: mTBI 04
ROI	Depth	CurvatureBin	ZScore_PositiveQSM	PValueFDR_PositiveQSM
Bank, STS 17	1	1	-0.73668	0.600905
Bank, STS 17	2	1	-0.188053	0.954994
Bank, STS 17	3	1	-0.09862	0.948602
Bank, STS 17	4	1	-0.667039	0.8308
Bank, STS 17	5	1	-1.08479	0.697966
Bank, STS 17	6	1	-1.35531	0.496025
Bank, STS 17	1	2	-0.0926427	0.982477
Bank, STS 17	2	2	0.968573	0.595462
Bank, STS 17	3	2	1.64497	0.60872
Bank, STS 17	4	2	1.34763	0.781471
Bank, STS 17	5	2	0.460692	0.810651
Bank, STS 17	6	2	-0.467591	0.806023
Bank, STS 17	1	3	-0.121296	0.904597
Bank, STS 17	2	3	0.041406	0.994266
Bank, STS 17	3	3	0.367644	0.932566
Bank, STS 17	4	3	0.582295	0.792947
Bank, STS 17	5	3	0.227708	0.886352
Bank, STS 17	6	3	-0.35779	0.844725
Caudal ACC 32	1	1	-0.0106372	0.991513
Caudal ACC 32	2	1	-0.313515	0.954994
Caudal ACC 32	3	1	-0.294371	0.948602
Caudal ACC 32	4	1	-0.284626	0.969085
Caudal ACC 32	5	1	-0.160155	0.922935
Caudal ACC 32	6	1	0.0118044	0.990582
Caudal ACC 32	1	2	0.322771	0.882306
Caudal ACC 32	2	2	-0.573021	0.725962
Caudal ACC 32	3	2	-0.646277	0.765887
Caudal ACC 32	4	2	-0.0500461	0.985276
Caudal ACC 32	5	2	0.424935	0.810651
Caudal ACC 32	6	2	0.390822	0.845056
Caudal ACC 32	1	3	0.56309	0.855373
Caudal ACC 32	2	3	-0.107307	0.994266
Caudal ACC 32	3	3	-0.199172	0.973507
Caudal ACC 32	4	3	0.574664	0.792947
Caudal ACC 32	5	3	1.3733	0.432289
Caudal ACC 32	6	3	1.14686	0.454871
Caudal mPFC 7	1	1	1.77689	0.34425
Caudal mPFC 7	2	1	1.53462	0.353817
Caudal mPFC 7	3	1	1.45306	0.355073
Caudal mPFC 7	4	1	0.724555	0.8308
Caudal mPFC 7	5	1	0.0482837	0.96149
Caudal mPFC 7	6	1	-0.0787781	0.965609
Caudal mPFC 7	1	2	2.89041	0.130812
Caudal mPFC 7	2	2	3.7743	0.00545554
Caudal mPFC 7	3	2	3.6207	0.00499478
Caudal mPFC 7	4	2	2.61592	0.302554
Caudal mPFC 7	5	2	1.35297	0.591733
Caudal mPFC 7	6	2	0.765654	0.662767
Caudal mPFC 7	1	3	1.92455	0.461999
Caudal mPFC 7	2	3	2.37513	0.19882
Caudal mPFC 7	3	3	2.43094	0.128007
Caudal mPFC 7	4	3	1.82861	0.327655
Caudal mPFC 7	5	3	0.907249	0.589778
Caudal mPFC 7	6	3	0.043047	0.965664
Cuneus 29	1	1	-0.710831	0.600905
Cuneus 29	2	1	-0.162731	0.954994
Cuneus 29	3	1	0.264206	0.948602
Cuneus 29	4	1	-0.142881	0.969085
Cuneus 29	5	1	-0.726707	0.719111
Cuneus 29	6	1	-0.844365	0.642014
Cuneus 29	1	2	-0.809834	0.882306
Cuneus 29	2	2	-0.751138	0.669016
Cuneus 29	3	2	-1.31629	0.617262
Cuneus 29	4	2	-2.32909	0.312088
Cuneus 29	5	2	-2.68821	0.244243
Cuneus 29	6	2	-2.64051	0.281459
Cuneus 29	1	3	-1.8254	0.461999
Cuneus 29	2	3	-1.79325	0.41329
Cuneus 29	3	3	-1.83077	0.40773
Cuneus 29	4	3	-1.67801	0.352639
Cuneus 29	5	3	-1.41867	0.432289
Cuneus 29	6	3	-1.16601	0.454871
Entorhinal 23	1	1	0.169757	0.93757
Entorhinal 23	2	1	0.211316	0.954994
Entorhinal 23	3	1	0.359917	0.948602
Entorhinal 23	4	1	-0.330904	0.96863
Entorhinal 23	5	1	-0.560509	0.797985
Entorhinal 23	6	1	-0.232235	0.965609
Entorhinal 23	1	2	0.665887	0.882306
Entorhinal 23	2	2	0.0633824	0.994827
Entorhinal 23	3	2	-0.240201	0.87664
Entorhinal 23	4	2	-0.773439	0.781471
Entorhinal 23	5	2	-0.331225	0.810651
Entorhinal 23	6	2	-0.175749	0.911577
Entorhinal 23	1	3	-1.30532	0.620847
Entorhinal 23	2	3	-1.19531	0.606676
Entorhinal 23	3	3	-0.974194	0.73998
Entorhinal 23	4	3	-0.552466	0.792947
Entorhinal 23	5	3	-0.486313	0.734805
Entorhinal 23	6	3	-0.953273	0.528786
Frontal Pole 1	1	1	-1.38911	0.560319
Frontal Pole 1	2	1	-1.65756	0.331181
Frontal Pole 1	3	1	-1.84002	0.172003
Frontal Pole 1	4	1	-1.87823	0.256483
Frontal Pole 1	5	1	-1.91465	0.337122
Frontal Pole 1	6	1	-1.39949	0.496025
Frontal Pole 1	1	2	-0.790124	0.882306
Frontal Pole 1	2	2	-0.649055	0.702172
Frontal Pole 1	3	2	-0.774871	0.765887
Frontal Pole 1	4	2	-0.897063	0.781471
Frontal Pole 1	5	2	-0.80642	0.793334
Frontal Pole 1	6	2	-0.339517	0.86081
Frontal Pole 1	1	3	-0.119856	0.904597
Frontal Pole 1	2	3	0.0658028	0.994266
Frontal Pole 1	3	3	0.0487895	0.973507
Frontal Pole 1	4	3	-0.0067839	0.994587
Frontal Pole 1	5	3	-0.0804357	0.935891
Frontal Pole 1	6	3	0.252853	0.877838
Fusiform 24	1	1	2.98252	0.0300003
Fusiform 24	2	1	5.42178	6.93344e-07
Fusiform 24	3	1	6.17028	1.15885e-08
Fusiform 24	4	1	6.93765	6.77742e-11
Fusiform 24	5	1	5.80543	7.27615e-08
Fusiform 24	6	1	1.22963	0.496025
Fusiform 24	1	2	0.519437	0.882306
Fusiform 24	2	2	1.39793	0.595462
Fusiform 24	3	2	1.41131	0.60872
Fusiform 24	4	2	0.31724	0.982157
Fusiform 24	5	2	-1.24526	0.591733
Fusiform 24	6	2	-1.79679	0.44246
Fusiform 24	1	3	-0.307523	0.891833
Fusiform 24	2	3	-0.250934	0.994266
Fusiform 24	3	3	-0.69892	0.915359
Fusiform 24	4	3	-0.66697	0.792947
Fusiform 24	5	3	-1.3186	0.432289
Fusiform 24	6	3	-1.82409	0.210608
Inferior Parietal 13	1	1	2.0654	0.220349
Inferior Parietal 13	2	1	3.46659	0.0035843
Inferior Parietal 13	3	1	2.49151	0.0432491
Inferior Parietal 13	4	1	0.944522	0.732919
Inferior Parietal 13	5	1	-0.901213	0.697966
Inferior Parietal 13	6	1	-1.1746	0.500043
Inferior Parietal 13	1	2	0.358389	0.882306
Inferior Parietal 13	2	2	1.13931	0.595462
Inferior Parietal 13	3	2	1.59508	0.60872
Inferior Parietal 13	4	2	0.749241	0.781471
Inferior Parietal 13	5	2	-1.10278	0.612282
Inferior Parietal 13	6	2	-1.62243	0.44246
Inferior Parietal 13	1	3	-1.2791	0.620847
Inferior Parietal 13	2	3	-1.2593	0.606676
Inferior Parietal 13	3	3	-1.0284	0.73998
Inferior Parietal 13	4	3	-1.1665	0.679626
Inferior Parietal 13	5	3	-2.43549	0.079078
Inferior Parietal 13	6	3	-2.5382	0.186805
Inferior Temporal 25	1	1	6.08959	3.84884e-08
Inferior Temporal 25	2	1	6.28343	1.12602e-08
Inferior Temporal 25	3	1	5.2397	1.82286e-06
Inferior Temporal 25	4	1	2.42437	0.0744838
Inferior Temporal 25	5	1	0.822894	0.697966
Inferior Temporal 25	6	1	0.109554	0.965609
Inferior Temporal 25	1	2	1.36014	0.656522
Inferior Temporal 25	2	2	1.25585	0.595462
Inferior Temporal 25	3	2	1.00987	0.722872
Inferior Temporal 25	4	2	0.414715	0.922557
Inferior Temporal 25	5	2	-0.436727	0.810651
Inferior Temporal 25	6	2	-0.899062	0.662767
Inferior Temporal 25	1	3	-0.269239	0.891833
Inferior Temporal 25	2	3	-0.036397	0.994266
Inferior Temporal 25	3	3	0.13747	0.973507
Inferior Temporal 25	4	3	-0.272118	0.95386
Inferior Temporal 25	5	3	-0.925317	0.589778
Inferior Temporal 25	6	3	-0.923454	0.528786
Insula 30	1	1	-0.971047	0.598019
Insula 30	2	1	-1.1357	0.669754
Insula 30	3	1	-0.809076	0.790447
Insula 30	4	1	-0.113	0.969085
Insula 30	5	1	0.214195	0.922935
Insula 30	6	1	0.360147	0.965609
Insula 30	1	2	-0.443122	0.882306
Insula 30	2	2	-0.261035	0.904188
Insula 30	3	2	-0.448338	0.87664
Insula 30	4	2	-1.4657	0.781471
Insula 30	5	2	-1.64511	0.591733
Insula 30	6	2	-1.40448	0.453877
Insula 30	1	3	-1.03544	0.770002
Insula 30	2	3	-1.40822	0.606676
Insula 30	3	3	-1.72824	0.40773
Insula 30	4	3	-1.92379	0.308157
Insula 30	5	3	-2.0339	0.178336
Insula 30	6	3	-2.1325	0.186805
Isthmus, Cingulate 34	1	1	-0.381539	0.853404
Isthmus, Cingulate 34	2	1	0.804708	0.767025
Isthmus, Cingulate 34	3	1	4.69159	1.84342e-05
Isthmus, Cingulate 34	4	1	3.38172	0.00612281
Isthmus, Cingulate 34	5	1	0.695955	0.719111
Isthmus, Cingulate 34	6	1	-0.814392	0.642014
Isthmus, Cingulate 34	1	2	0.291833	0.882306
Isthmus, Cingulate 34	2	2	2.88862	0.0657802
Isthmus, Cingulate 34	3	2	3.27119	0.00910316
Isthmus, Cingulate 34	4	2	1.48583	0.781471
Isthmus, Cingulate 34	5	2	-0.669956	0.810651
Isthmus, Cingulate 34	6	2	-1.53217	0.44246
Isthmus, Cingulate 34	1	3	-0.416796	0.885082
Isthmus, Cingulate 34	2	3	0.053977	0.994266
Isthmus, Cingulate 34	3	3	0.0657782	0.973507
Isthmus, Cingulate 34	4	3	-0.493478	0.792947
Isthmus, Cingulate 34	5	3	-1.30847	0.432289
Isthmus, Cingulate 34	6	3	-1.67935	0.24345
LOC 26	1	1	4.0806	0.000763643
LOC 26	2	1	5.41533	6.93344e-07
LOC 26	3	1	6.68568	7.81486e-10
LOC 26	4	1	7.12598	3.51354e-11
LOC 26	5	1	6.32196	4.39054e-09
LOC 26	6	1	4.17434	0.000508044
LOC 26	1	2	1.37718	0.656522
LOC 26	2	2	1.73886	0.524313
LOC 26	3	2	1.2824	0.617262
LOC 26	4	2	0.0330051	0.985276
LOC 26	5	2	-1.45678	0.591733
LOC 26	6	2	-1.74312	0.44246
LOC 26	1	3	-0.971367	0.770002
LOC 26	2	3	-1.22883	0.606676
LOC 26	3	3	-1.74402	0.40773
LOC 26	4	3	-2.32888	0.168857
LOC 26	5	3	-2.59163	0.079078
LOC 26	6	3	-1.94857	0.19246
Lateral OFC 3	1	1	-1.1666	0.597981
Lateral OFC 3	2	1	-0.91366	0.767025
Lateral OFC 3	3	1	-0.943951	0.69039
Lateral OFC 3	4	1	-1.16268	0.716538
Lateral OFC 3	5	1	-1.25548	0.593034
Lateral OFC 3	6	1	-1.29786	0.496025
Lateral OFC 3	1	2	-0.19734	0.925196
Lateral OFC 3	2	2	-0.00869487	0.994827
Lateral OFC 3	3	2	0.322917	0.87664
Lateral OFC 3	4	2	-0.018455	0.985276
Lateral OFC 3	5	2	-0.692246	0.810651
Lateral OFC 3	6	2	-0.830865	0.662767
Lateral OFC 3	1	3	-0.500155	0.855373
Lateral OFC 3	2	3	-0.818781	0.877437
Lateral OFC 3	3	3	-1.34448	0.73998
Lateral OFC 3	4	3	-1.98931	0.308157
Lateral OFC 3	5	3	-1.66329	0.363628
Lateral OFC 3	6	3	-1.14622	0.454871
Lingual Gyrus 28	1	1	1.39215	0.560319
Lingual Gyrus 28	2	1	1.90344	0.215269
Lingual Gyrus 28	3	1	2.73799	0.0247814
Lingual Gyrus 28	4	1	4.55525	5.93009e-05
Lingual Gyrus 28	5	1	9.72746	7.82909e-21
Lingual Gyrus 28	6	1	15.1354	3.21705e-50
Lingual Gyrus 28	1	2	0.640317	0.882306
Lingual Gyrus 28	2	2	0.981176	0.595462
Lingual Gyrus 28	3	2	1.50623	0.60872
Lingual Gyrus 28	4	2	1.99039	0.395658
Lingual Gyrus 28	5	2	2.04823	0.459423
Lingual Gyrus 28	6	2	0.631068	0.690456
Lingual Gyrus 28	1	3	-0.520646	0.855373
Lingual Gyrus 28	2	3	-0.592143	0.906125
Lingual Gyrus 28	3	3	-0.525922	0.925639
Lingual Gyrus 28	4	3	-0.850802	0.792947
Lingual Gyrus 28	5	3	-1.35463	0.432289
Lingual Gyrus 28	6	3	-1.93158	0.19246
Medial OFC 2	1	1	-0.833537	0.598019
Medial OFC 2	2	1	-0.654068	0.830681
Medial OFC 2	3	1	-0.556386	0.935724
Medial OFC 2	4	1	-0.887096	0.750055
Medial OFC 2	5	1	-1.29507	0.593034
Medial OFC 2	6	1	-1.43323	0.496025
Medial OFC 2	1	2	-0.754405	0.882306
Medial OFC 2	2	2	-0.82071	0.666743
Medial OFC 2	3	2	-0.826256	0.765887
Medial OFC 2	4	2	-1.13292	0.781471
Medial OFC 2	5	2	-1.46624	0.591733
Medial OFC 2	6	2	-1.64535	0.44246
Medial OFC 2	1	3	-0.873129	0.81301
Medial OFC 2	2	3	-1.05707	0.658425
Medial OFC 2	3	3	-1.13006	0.73998
Medial OFC 2	4	3	-1.00683	0.762616
Medial OFC 2	5	3	-1.24886	0.4499
Medial OFC 2	6	3	-1.91295	0.19246
Middle Temporal 19	1	1	0.847509	0.598019
Middle Temporal 19	2	1	1.55682	0.353817
Middle Temporal 19	3	1	1.33156	0.414812
Middle Temporal 19	4	1	-0.074538	0.969085
Middle Temporal 19	5	1	-2.31229	0.176475
Middle Temporal 19	6	1	-2.7257	0.0727199
Middle Temporal 19	1	2	0.483881	0.882306
Middle Temporal 19	2	2	0.558506	0.725962
Middle Temporal 19	3	2	0.912632	0.722872
Middle Temporal 19	4	2	1.13018	0.781471
Middle Temporal 19	5	2	-0.0283771	0.977361
Middle Temporal 19	6	2	-0.764296	0.662767
Middle Temporal 19	1	3	0.205483	0.891833
Middle Temporal 19	2	3	0.00718625	0.994266
Middle Temporal 19	3	3	0.217344	0.973507
Middle Temporal 19	4	3	0.0673025	0.985635
Middle Temporal 19	5	3	-0.638414	0.68419
Middle Temporal 19	6	3	-1.14022	0.454871
Paracentral 10	1	1	0.840695	0.598019
Paracentral 10	2	1	2.51299	0.0581456
Paracentral 10	3	1	2.7184	0.0247814
Paracentral 10	4	1	0.965374	0.732919
Paracentral 10	5	1	-0.481468	0.824087
Paracentral 10	6	1	-0.831677	0.642014
Paracentral 10	1	2	0.0219633	0.982477
Paracentral 10	2	2	0.00648351	0.994827
Paracentral 10	3	2	-0.455707	0.87664
Paracentral 10	4	2	-0.90855	0.781471
Paracentral 10	5	2	-0.859436	0.793334
Paracentral 10	6	2	-0.14493	0.911577
Paracentral 10	1	3	-0.728594	0.834342
Paracentral 10	2	3	-0.646556	0.906125
Paracentral 10	3	3	-0.450609	0.932566
Paracentral 10	4	3	-0.0822741	0.985635
Paracentral 10	5	3	0.2093	0.886352
Paracentral 10	6	3	0.572363	0.688593
Parahippocampal 22	1	1	0.244881	0.93757
Parahippocampal 22	2	1	0.821922	0.767025
Parahippocampal 22	3	1	2.09746	0.101867
Parahippocampal 22	4	1	0.502204	0.899727
Parahippocampal 22	5	1	-1.37142	0.593034
Parahippocampal 22	6	1	-2.03881	0.28199
Parahippocampal 22	1	2	1.02374	0.882306
Parahippocampal 22	2	2	0.887249	0.637407
Parahippocampal 22	3	2	-0.188026	0.87664
Parahippocampal 22	4	2	-1.05899	0.781471
Parahippocampal 22	5	2	-1.70792	0.591733
Parahippocampal 22	6	2	-1.51357	0.44246
Parahippocampal 22	1	3	1.36944	0.620847
Parahippocampal 22	2	3	1.84744	0.41329
Parahippocampal 22	3	3	1.11215	0.73998
Parahippocampal 22	4	3	-0.0543629	0.985635
Parahippocampal 22	5	3	-0.774095	0.621739
Parahippocampal 22	6	3	-1.2321	0.454871
Pars Opercularis 8	1	1	0.74906	0.600905
Pars Opercularis 8	2	1	-0.390811	0.954994
Pars Opercularis 8	3	1	-0.591186	0.935724
Pars Opercularis 8	4	1	-1.07077	0.716538
Pars Opercularis 8	5	1	-1.34695	0.593034
Pars Opercularis 8	6	1	-1.36899	0.496025
Pars Opercularis 8	1	2	0.480284	0.882306
Pars Opercularis 8	2	2	0.256179	0.904188
Pars Opercularis 8	3	2	-0.0712382	0.943208
Pars Opercularis 8	4	2	-0.457971	0.916546
Pars Opercularis 8	5	2	-1.2074	0.591733
Pars Opercularis 8	6	2	-1.66375	0.44246
Pars Opercularis 8	1	3	0.286775	0.891833
Pars Opercularis 8	2	3	0.739468	0.888469
Pars Opercularis 8	3	3	0.919774	0.73998
Pars Opercularis 8	4	3	0.192778	0.985635
Pars Opercularis 8	5	3	-0.578388	0.685129
Pars Opercularis 8	6	3	-0.870119	0.544334
Pars Orbitalis 4	1	1	-0.212556	0.93757
Pars Orbitalis 4	2	1	0.103468	0.967471
Pars Orbitalis 4	3	1	-0.454088	0.948602
Pars Orbitalis 4	4	1	-1.04712	0.716538
Pars Orbitalis 4	5	1	-1.45681	0.593034
Pars Orbitalis 4	6	1	-1.27584	0.496025
Pars Orbitalis 4	1	2	0.680217	0.882306
Pars Orbitalis 4	2	2	0.975061	0.595462
Pars Orbitalis 4	3	2	-0.198164	0.87664
Pars Orbitalis 4	4	2	-1.26279	0.781471
Pars Orbitalis 4	5	2	-2.30061	0.364029
Pars Orbitalis 4	6	2	-2.13966	0.44246
Pars Orbitalis 4	1	3	1.83135	0.461999
Pars Orbitalis 4	2	3	1.21585	0.606676
Pars Orbitalis 4	3	3	-0.045132	0.973507
Pars Orbitalis 4	4	3	-1.48071	0.471529
Pars Orbitalis 4	5	3	-2.46152	0.079078
Pars Orbitalis 4	6	3	-2.18457	0.186805
Pars Triangularis 5	1	1	0.752597	0.600905
Pars Triangularis 5	2	1	0.238345	0.954994
Pars Triangularis 5	3	1	0.154559	0.948602
Pars Triangularis 5	4	1	-0.406557	0.930694
Pars Triangularis 5	5	1	-0.78427	0.700856
Pars Triangularis 5	6	1	-0.900783	0.642014
Pars Triangularis 5	1	2	1.71401	0.490322
Pars Triangularis 5	2	2	0.776104	0.669016
Pars Triangularis 5	3	2	-0.22583	0.87664
Pars Triangularis 5	4	2	-0.960906	0.781471
Pars Triangularis 5	5	2	-1.53384	0.591733
Pars Triangularis 5	6	2	-1.38268	0.453877
Pars Triangularis 5	1	3	0.756774	0.834342
Pars Triangularis 5	2	3	0.182136	0.994266
Pars Triangularis 5	3	3	-0.573229	0.925639
Pars Triangularis 5	4	3	-1.20891	0.679626
Pars Triangularis 5	5	3	-1.5313	0.427368
Pars Triangularis 5	6	3	-0.775781	0.595514
Pericalcarine 27	1	1	-1.16972	0.597981
Pericalcarine 27	2	1	-0.725966	0.795361
Pericalcarine 27	3	1	0.12542	0.948602
Pericalcarine 27	4	1	1.10131	0.716538
Pericalcarine 27	5	1	1.53904	0.593034
Pericalcarine 27	6	1	1.71381	0.420455
Pericalcarine 27	1	2	-1.92525	0.490322
Pericalcarine 27	2	2	-1.54423	0.524313
Pericalcarine 27	3	2	-0.708406	0.765887
Pericalcarine 27	4	2	-0.12727	0.985276
Pericalcarine 27	5	2	0.381296	0.810651
Pericalcarine 27	6	2	1.08441	0.662767
Pericalcarine 27	1	3	-1.7289	0.475018
Pericalcarine 27	2	3	-1.43338	0.606676
Pericalcarine 27	3	3	-0.966805	0.73998
Pericalcarine 27	4	3	-0.154452	0.985635
Pericalcarine 27	5	3	0.785302	0.621739
Pericalcarine 27	6	3	1.78264	0.211496
Postcentral 14	1	1	2.91742	0.0300003
Postcentral 14	2	1	4.79987	1.34955e-05
Postcentral 14	3	1	4.79189	1.40434e-05
Postcentral 14	4	1	2.84708	0.0290288
Postcentral 14	5	1	1.88454	0.337122
Postcentral 14	6	1	2.42274	0.130934
Postcentral 14	1	2	1.13757	0.868018
Postcentral 14	2	2	1.15149	0.595462
Postcentral 14	3	2	0.668345	0.765887
Postcentral 14	4	2	-0.0702798	0.985276
Postcentral 14	5	2	-0.412	0.810651
Postcentral 14	6	2	-0.19124	0.911577
Postcentral 14	1	3	-2.08558	0.461999
Postcentral 14	2	3	-2.78005	0.184791
Postcentral 14	3	3	-3.29107	0.0339345
Postcentral 14	4	3	-2.86462	0.0638654
Postcentral 14	5	3	-2.40256	0.079078
Postcentral 14	6	3	-1.07751	0.478129
Posterior Cingulate 33	1	1	-1.15656	0.597981
Posterior Cingulate 33	2	1	-0.567361	0.881634
Posterior Cingulate 33	3	1	0.416054	0.948602
Posterior Cingulate 33	4	1	-0.00413303	0.996702
Posterior Cingulate 33	5	1	-1.02426	0.697966
Posterior Cingulate 33	6	1	-1.23026	0.496025
Posterior Cingulate 33	1	2	0.281267	0.882306
Posterior Cingulate 33	2	2	1.54079	0.524313
Posterior Cingulate 33	3	2	3.32842	0.00910316
Posterior Cingulate 33	4	2	2.20382	0.312088
Posterior Cingulate 33	5	2	0.667262	0.810651
Posterior Cingulate 33	6	2	-0.151377	0.911577
Posterior Cingulate 33	1	3	-0.617109	0.855373
Posterior Cingulate 33	2	3	-0.423027	0.993798
Posterior Cingulate 33	3	3	-0.392577	0.932566
Posterior Cingulate 33	4	3	-0.528649	0.792947
Posterior Cingulate 33	5	3	-0.962821	0.589778
Posterior Cingulate 33	6	3	-1.31152	0.454871
Precentral 11	1	1	0.990296	0.598019
Precentral 11	2	1	0.804956	0.767025
Precentral 11	3	1	0.256927	0.948602
Precentral 11	4	1	-0.653954	0.8308
Precentral 11	5	1	-0.91477	0.697966
Precentral 11	6	1	-0.391516	0.965609
Precentral 11	1	2	1.72649	0.490322
Precentral 11	2	2	1.23788	0.595462
Precentral 11	3	2	0.293157	0.87664
Precentral 11	4	2	-0.498503	0.913756
Precentral 11	5	2	-0.808956	0.793334
Precentral 11	6	2	-0.712016	0.662767
Precentral 11	1	3	-1.2992	0.620847
Precentral 11	2	3	-1.93986	0.41329
Precentral 11	3	3	-2.58491	0.126497
Precentral 11	4	3	-3.21269	0.0447091
Precentral 11	5	3	-3.56295	0.0124683
Precentral 11	6	3	-3.38305	0.0243734
Precuneus 16	1	1	-0.147904	0.93757
Precuneus 16	2	1	0.810538	0.767025
Precuneus 16	3	1	3.18905	0.00693317
Precuneus 16	4	1	2.79921	0.0290288
Precuneus 16	5	1	0.886868	0.697966
Precuneus 16	6	1	0.145089	0.965609
Precuneus 16	1	2	0.0450364	0.982477
Precuneus 16	2	2	1.02466	0.595462
Precuneus 16	3	2	1.19239	0.660478
Precuneus 16	4	2	0.595782	0.857513
Precuneus 16	5	2	-0.305571	0.810651
Precuneus 16	6	2	-0.694564	0.662767
Precuneus 16	1	3	-0.954745	0.770002
Precuneus 16	2	3	-0.721884	0.888469
Precuneus 16	3	3	-0.0332108	0.973507
Precuneus 16	4	3	0.622836	0.792947
Precuneus 16	5	3	0.281982	0.881685
Precuneus 16	6	3	-0.0815183	0.963364
Rostral ACC 31	1	1	0.0217154	0.991513
Rostral ACC 31	2	1	-0.219931	0.954994
Rostral ACC 31	3	1	-0.608797	0.935724
Rostral ACC 31	4	1	-0.583234	0.865046
Rostral ACC 31	5	1	0.193537	0.922935
Rostral ACC 31	6	1	0.682512	0.731614
Rostral ACC 31	1	2	-0.657525	0.882306
Rostral ACC 31	2	2	-1.62195	0.524313
Rostral ACC 31	3	2	-1.40127	0.60872
Rostral ACC 31	4	2	-0.745025	0.781471
Rostral ACC 31	5	2	0.301588	0.810651
Rostral ACC 31	6	2	0.74342	0.662767
Rostral ACC 31	1	3	-0.528866	0.855373
Rostral ACC 31	2	3	-0.141325	0.994266
Rostral ACC 31	3	3	-0.22146	0.973507
Rostral ACC 31	4	3	-0.556077	0.792947
Rostral ACC 31	5	3	-0.576579	0.685129
Rostral ACC 31	6	3	-0.206003	0.889088
Rostral mPFC 6	1	1	0.844113	0.598019
Rostral mPFC 6	2	1	-0.076507	0.967471
Rostral mPFC 6	3	1	-0.0644619	0.948602
Rostral mPFC 6	4	1	0.474559	0.899727
Rostral mPFC 6	5	1	0.362953	0.887153
Rostral mPFC 6	6	1	0.332855	0.965609
Rostral mPFC 6	1	2	1.7191	0.490322
Rostral mPFC 6	2	2	0.326247	0.903717
Rostral mPFC 6	3	2	-0.306065	0.87664
Rostral mPFC 6	4	2	-0.590492	0.857513
Rostral mPFC 6	5	2	-0.512958	0.810651
Rostral mPFC 6	6	2	0.00551755	0.995598
Rostral mPFC 6	1	3	0.825863	0.817764
Rostral mPFC 6	2	3	0.138512	0.994266
Rostral mPFC 6	3	3	-0.371737	0.932566
Rostral mPFC 6	4	3	-0.698093	0.792947
Rostral mPFC 6	5	3	-0.856702	0.605214
Rostral mPFC 6	6	3	-0.675788	0.652768
STS 18	1	1	-1.20441	0.597981
STS 18	2	1	-0.791536	0.767025
STS 18	3	1	-0.10377	0.948602
STS 18	4	1	0.0877851	0.969085
STS 18	5	1	-0.831135	0.697966
STS 18	6	1	-0.974508	0.622964
STS 18	1	2	1.38134	0.656522
STS 18	2	2	1.07651	0.595462
STS 18	3	2	0.934955	0.722872
STS 18	4	2	0.887733	0.781471
STS 18	5	2	-0.125652	0.927281
STS 18	6	2	-0.957115	0.662767
STS 18	1	3	0.290474	0.891833
STS 18	2	3	-0.583338	0.906125
STS 18	3	3	-0.594102	0.925639
STS 18	4	3	-0.482159	0.792947
STS 18	5	3	-1.03809	0.565205
STS 18	6	3	-1.90634	0.19246
Superior Frontal 9	1	1	1.74491	0.34425
Superior Frontal 9	2	1	-0.0153226	0.987775
Superior Frontal 9	3	1	-0.0735825	0.948602
Superior Frontal 9	4	1	0.104449	0.969085
Superior Frontal 9	5	1	-0.130982	0.922935
Superior Frontal 9	6	1	-0.222136	0.965609
Superior Frontal 9	1	2	2.56016	0.177862
Superior Frontal 9	2	2	2.09342	0.411536
Superior Frontal 9	3	2	1.0299	0.722872
Superior Frontal 9	4	2	-0.144086	0.985276
Superior Frontal 9	5	2	-1.1659	0.591733
Superior Frontal 9	6	2	-0.981972	0.662767
Superior Frontal 9	1	3	1.33678	0.620847
Superior Frontal 9	2	3	1.31779	0.606676
Superior Frontal 9	3	3	1.07916	0.73998
Superior Frontal 9	4	3	0.54118	0.792947
Superior Frontal 9	5	3	-0.159071	0.900086
Superior Frontal 9	6	3	-0.619233	0.674665
Superior Parietal 12	1	1	1.11742	0.597981
Superior Parietal 12	2	1	2.0435	0.174264
Superior Parietal 12	3	1	2.32175	0.0625802
Superior Parietal 12	4	1	1.23227	0.716538
Superior Parietal 12	5	1	0.184907	0.922935
Superior Parietal 12	6	1	-0.0841765	0.965609
Superior Parietal 12	1	2	-0.550534	0.882306
Superior Parietal 12	2	2	-0.208668	0.915486
Superior Parietal 12	3	2	-0.26896	0.87664
Superior Parietal 12	4	2	-0.805538	0.781471
Superior Parietal 12	5	2	-1.21993	0.591733
Superior Parietal 12	6	2	-0.874052	0.662767
Superior Parietal 12	1	3	-2.30563	0.461999
Superior Parietal 12	2	3	-2.44738	0.19882
Superior Parietal 12	3	3	-2.5376	0.126497
Superior Parietal 12	4	3	-2.76829	0.0638654
Superior Parietal 12	5	3	-2.73927	0.069786
Superior Parietal 12	6	3	-2.19313	0.186805
Supramarginal 15	1	1	2.15121	0.213925
Supramarginal 15	2	1	3.21119	0.00749048
Supramarginal 15	3	1	3.36468	0.00434255
Supramarginal 15	4	1	1.59386	0.41921
Supramarginal 15	5	1	-0.543546	0.797985
Supramarginal 15	6	1	-1.1503	0.500043
Supramarginal 15	1	2	0.604819	0.882306
Supramarginal 15	2	2	1.17297	0.595462
Supramarginal 15	3	2	0.963858	0.722872
Supramarginal 15	4	2	-0.096961	0.985276
Supramarginal 15	5	2	-1.30868	0.591733
Supramarginal 15	6	2	-1.6468	0.44246
Supramarginal 15	1	3	-0.974448	0.770002
Supramarginal 15	2	3	-1.09337	0.658425
Supramarginal 15	3	3	-0.896492	0.73998
Supramarginal 15	4	3	-1.12673	0.679626
Supramarginal 15	5	3	-2.78674	0.069786
Supramarginal 15	6	3	-2.15278	0.186805
Temporal Pole 20	1	1	-0.877953	0.598019
Temporal Pole 20	2	1	0.214294	0.954994
Temporal Pole 20	3	1	1.17038	0.513929
Temporal Pole 20	4	1	-0.155243	0.969085
Temporal Pole 20	5	1	-1.00969	0.697966
Temporal Pole 20	6	1	-1.76663	0.420455
Temporal Pole 20	1	2	0.778616	0.882306
Temporal Pole 20	2	2	1.7426	0.524313
Temporal Pole 20	3	2	4.18113	0.000986227
Temporal Pole 20	4	2	0.739359	0.781471
Temporal Pole 20	5	2	-0.356862	0.810651
Temporal Pole 20	6	2	-1.36091	0.453877
Temporal Pole 20	1	3	-0.202696	0.891833
Temporal Pole 20	2	3	-0.0148053	0.994266
Temporal Pole 20	3	3	1.16044	0.73998
Temporal Pole 20	4	3	1.70273	0.352639
Temporal Pole 20	5	3	1.15657	0.4949
Temporal Pole 20	6	3	-0.258366	0.877838
Transverse Temporal 21	1	1	-0.863849	0.598019
Transverse Temporal 21	2	1	-0.463901	0.950106
Transverse Temporal 21	3	1	0.400739	0.948602
Transverse Temporal 21	4	1	0.696949	0.8308
Transverse Temporal 21	5	1	0.344332	0.887153
Transverse Temporal 21	6	1	0.185644	0.965609
Transverse Temporal 21	1	2	0.417805	0.882306
Transverse Temporal 21	2	2	0.677371	0.702172
Transverse Temporal 21	3	2	0.739402	0.765887
Transverse Temporal 21	4	2	0.205521	0.985276
Transverse Temporal 21	5	2	-0.528947	0.810651
Transverse Temporal 21	6	2	-0.983963	0.662767
Transverse Temporal 21	1	3	-0.483205	0.855373
Transverse Temporal 21	2	3	-0.479166	0.97645
Transverse Temporal 21	3	3	-0.534148	0.925639
Transverse Temporal 21	4	3	-0.585721	0.792947
Transverse Temporal 21	5	3	-0.692521	0.66451
Transverse Temporal 21	6	3	-0.919741	0.528786

## Sheet: mTBI 05
ROI	Depth	CurvatureBin	ZScore_PositiveQSM	PValueFDR_PositiveQSM
Bank, STS 17	1	1	0.442112	0.973299
Bank, STS 17	2	1	0.264069	0.940436
Bank, STS 17	3	1	-0.0451113	0.972608
Bank, STS 17	4	1	-0.374509	0.931958
Bank, STS 17	5	1	-0.491592	0.77524
Bank, STS 17	6	1	-0.548698	0.797853
Bank, STS 17	1	2	0.553385	0.862309
Bank, STS 17	2	2	0.840756	0.90932
Bank, STS 17	3	2	1.09274	0.705973
Bank, STS 17	4	2	0.905071	0.657487
Bank, STS 17	5	2	0.660975	0.802256
Bank, STS 17	6	2	0.182993	0.971109
Bank, STS 17	1	3	-0.709527	0.75596
Bank, STS 17	2	3	-0.150115	0.949222
Bank, STS 17	3	3	0.360208	0.835642
Bank, STS 17	4	3	0.759006	0.609075
Bank, STS 17	5	3	0.567413	0.733807
Bank, STS 17	6	3	-0.0994024	0.941292
Caudal ACC 32	1	1	-0.85172	0.946731
Caudal ACC 32	2	1	-1.39432	0.860411
Caudal ACC 32	3	1	-1.07123	0.804857
Caudal ACC 32	4	1	-0.543385	0.931958
Caudal ACC 32	5	1	-0.541787	0.77524
Caudal ACC 32	6	1	-0.602041	0.797853
Caudal ACC 32	1	2	0.932621	0.862309
Caudal ACC 32	2	2	0.792764	0.90932
Caudal ACC 32	3	2	0.0608792	0.994603
Caudal ACC 32	4	2	-0.548232	0.793605
Caudal ACC 32	5	2	-0.488276	0.817771
Caudal ACC 32	6	2	0.130279	0.971109
Caudal ACC 32	1	3	3.86226	0.0019098
Caudal ACC 32	2	3	3.10589	0.0213133
Caudal ACC 32	3	3	2.09982	0.110482
Caudal ACC 32	4	3	1.37622	0.337507
Caudal ACC 32	5	3	1.48175	0.329387
Caudal ACC 32	6	3	1.71105	0.422921
Caudal mPFC 7	1	1	-0.250021	0.994309
Caudal mPFC 7	2	1	-0.12027	0.960786
Caudal mPFC 7	3	1	0.720056	0.818949
Caudal mPFC 7	4	1	0.984416	0.677015
Caudal mPFC 7	5	1	0.307197	0.859852
Caudal mPFC 7	6	1	-0.14752	0.968146
Caudal mPFC 7	1	2	1.23277	0.822279
Caudal mPFC 7	2	2	1.45444	0.495806
Caudal mPFC 7	3	2	1.77165	0.357138
Caudal mPFC 7	4	2	1.91064	0.381144
Caudal mPFC 7	5	2	1.32979	0.800889
Caudal mPFC 7	6	2	0.52793	0.971109
Caudal mPFC 7	1	3	2.75756	0.041536
Caudal mPFC 7	2	3	2.6697	0.0368746
Caudal mPFC 7	3	3	2.16852	0.110245
Caudal mPFC 7	4	3	2.01321	0.11532
Caudal mPFC 7	5	3	1.82437	0.231529
Caudal mPFC 7	6	3	1.03125	0.690212
Cuneus 29	1	1	0.00713303	0.994309
Cuneus 29	2	1	0.630371	0.860411
Cuneus 29	3	1	1.90553	0.385635
Cuneus 29	4	1	3.04142	0.0800568
Cuneus 29	5	1	0.0924392	0.95442
Cuneus 29	6	1	-1.34544	0.686854
Cuneus 29	1	2	0.110506	0.939645
Cuneus 29	2	2	0.140155	0.990262
Cuneus 29	3	2	0.049482	0.994603
Cuneus 29	4	2	-0.637466	0.774345
Cuneus 29	5	2	-1.0972	0.800889
Cuneus 29	6	2	-1.24316	0.971109
Cuneus 29	1	3	-0.323992	0.890393
Cuneus 29	2	3	-0.314016	0.881798
Cuneus 29	3	3	0.0572452	0.975086
Cuneus 29	4	3	0.623382	0.650865
Cuneus 29	5	3	0.441401	0.746779
Cuneus 29	6	3	0.0736456	0.941292
Entorhinal 23	1	1	1.98711	0.39874
Entorhinal 23	2	1	0.76627	0.860411
Entorhinal 23	3	1	0.287539	0.972608
Entorhinal 23	4	1	-0.401843	0.931958
Entorhinal 23	5	1	-1.47844	0.749399
Entorhinal 23	6	1	-1.95953	0.686854
Entorhinal 23	1	2	3.20304	0.0231172
Entorhinal 23	2	2	2.53012	0.129227
Entorhinal 23	3	2	1.47054	0.400676
Entorhinal 23	4	2	1.04308	0.593823
Entorhinal 23	5	2	-0.592069	0.802256
Entorhinal 23	6	2	-1.2186	0.971109
Entorhinal 23	1	3	0.636737	0.75596
Entorhinal 23	2	3	0.686787	0.697307
Entorhinal 23	3	3	0.420274	0.835642
Entorhinal 23	4	3	0.106614	0.942825
Entorhinal 23	5	3	-0.487514	0.733807
Entorhinal 23	6	3	-0.986534	0.690212
Frontal Pole 1	1	1	-0.927293	0.925256
Frontal Pole 1	2	1	-1.07739	0.860411
Frontal Pole 1	3	1	-1.3449	0.759294
Frontal Pole 1	4	1	-1.38244	0.583302
Frontal Pole 1	5	1	-1.17194	0.749399
Frontal Pole 1	6	1	-0.987851	0.686854
Frontal Pole 1	1	2	-0.221127	0.898362
Frontal Pole 1	2	2	-0.597657	0.968097
Frontal Pole 1	3	2	-0.873845	0.764406
Frontal Pole 1	4	2	-0.901318	0.657487
Frontal Pole 1	5	2	-0.95153	0.800889
Frontal Pole 1	6	2	-1.03265	0.971109
Frontal Pole 1	1	3	-0.622491	0.75596
Frontal Pole 1	2	3	-0.621937	0.726218
Frontal Pole 1	3	3	-0.671422	0.682654
Frontal Pole 1	4	3	-0.881036	0.563484
Frontal Pole 1	5	3	-1.15971	0.464979
Frontal Pole 1	6	3	-1.05392	0.690212
Fusiform 24	1	1	1.38203	0.743625
Fusiform 24	2	1	2.34806	0.213875
Fusiform 24	3	1	2.3704	0.201379
Fusiform 24	4	1	1.88071	0.444194
Fusiform 24	5	1	0.469891	0.77524
Fusiform 24	6	1	-0.512675	0.797853
Fusiform 24	1	2	0.489744	0.862309
Fusiform 24	2	2	1.05	0.768181
Fusiform 24	3	2	1.57235	0.358141
Fusiform 24	4	2	1.40546	0.418158
Fusiform 24	5	2	0.828532	0.800889
Fusiform 24	6	2	0.311345	0.971109
Fusiform 24	1	3	0.191661	0.924542
Fusiform 24	2	3	0.800909	0.654012
Fusiform 24	3	3	1.70466	0.187547
Fusiform 24	4	3	1.81794	0.16775
Fusiform 24	5	3	1.16234	0.464979
Fusiform 24	6	3	1.10636	0.690212
Inferior Parietal 13	1	1	-0.122944	0.994309
Inferior Parietal 13	2	1	0.607463	0.860411
Inferior Parietal 13	3	1	0.89166	0.818949
Inferior Parietal 13	4	1	0.435569	0.931958
Inferior Parietal 13	5	1	-0.701677	0.77524
Inferior Parietal 13	6	1	-1.11445	0.686854
Inferior Parietal 13	1	2	0.603235	0.862309
Inferior Parietal 13	2	2	1.5908	0.474537
Inferior Parietal 13	3	2	2.64338	0.0930263
Inferior Parietal 13	4	2	2.83907	0.153832
Inferior Parietal 13	5	2	2.07855	0.800889
Inferior Parietal 13	6	2	0.550648	0.971109
Inferior Parietal 13	1	3	0.516284	0.823692
Inferior Parietal 13	2	3	1.15648	0.442868
Inferior Parietal 13	3	3	2.46297	0.0669267
Inferior Parietal 13	4	3	3.35291	0.00667355
Inferior Parietal 13	5	3	2.56107	0.0482462
Inferior Parietal 13	6	3	0.375156	0.92525
Inferior Temporal 25	1	1	4.37322	0.000416245
Inferior Temporal 25	2	1	4.11878	0.00129502
Inferior Temporal 25	3	1	2.59519	0.160714
Inferior Temporal 25	4	1	1.46022	0.583302
Inferior Temporal 25	5	1	0.60407	0.77524
Inferior Temporal 25	6	1	0.0482303	0.99923
Inferior Temporal 25	1	2	0.194841	0.898362
Inferior Temporal 25	2	2	-0.112163	0.990262
Inferior Temporal 25	3	2	-0.00676411	0.994603
Inferior Temporal 25	4	2	0.0364569	0.970918
Inferior Temporal 25	5	2	-0.321223	0.847542
Inferior Temporal 25	6	2	-0.810818	0.971109
Inferior Temporal 25	1	3	1.22493	0.53575
Inferior Temporal 25	2	3	1.78464	0.194373
Inferior Temporal 25	3	3	1.93115	0.148495
Inferior Temporal 25	4	3	1.04584	0.529035
Inferior Temporal 25	5	3	0.00408177	0.996743
Inferior Temporal 25	6	3	-0.151752	0.941292
Insula 30	1	1	-0.0113502	0.994309
Insula 30	2	1	0.179612	0.940436
Insula 30	3	1	0.894288	0.818949
Insula 30	4	1	0.840812	0.716601
Insula 30	5	1	-0.111408	0.95442
Insula 30	6	1	-0.706305	0.777141
Insula 30	1	2	0.896556	0.862309
Insula 30	2	2	0.826096	0.90932
Insula 30	3	2	0.690365	0.848976
Insula 30	4	2	-0.197995	0.938942
Insula 30	5	2	-1.05086	0.800889
Insula 30	6	2	-1.387	0.971109
Insula 30	1	3	2.19858	0.10543
Insula 30	2	3	1.8251	0.192627
Insula 30	3	3	1.90314	0.148495
Insula 30	4	3	1.33023	0.346502
Insula 30	5	3	0.583561	0.733807
Insula 30	6	3	0.125826	0.941292
Isthmus, Cingulate 34	1	1	0.0951588	0.994309
Isthmus, Cingulate 34	2	1	0.228043	0.940436
Isthmus, Cingulate 34	3	1	0.344998	0.972608
Isthmus, Cingulate 34	4	1	-0.424193	0.931958
Isthmus, Cingulate 34	5	1	-0.782011	0.77524
Isthmus, Cingulate 34	6	1	-1.00277	0.686854
Isthmus, Cingulate 34	1	2	0.0393366	0.968622
Isthmus, Cingulate 34	2	2	0.363909	0.97366
Isthmus, Cingulate 34	3	2	0.514424	0.858275
Isthmus, Cingulate 34	4	2	-0.172946	0.938942
Isthmus, Cingulate 34	5	2	-0.764875	0.800889
Isthmus, Cingulate 34	6	2	-1.14451	0.971109
Isthmus, Cingulate 34	1	3	0.3062	0.890393
Isthmus, Cingulate 34	2	3	-0.0391272	0.968789
Isthmus, Cingulate 34	3	3	-0.335389	0.835642
Isthmus, Cingulate 34	4	3	-0.453153	0.737164
Isthmus, Cingulate 34	5	3	-0.656074	0.733807
Isthmus, Cingulate 34	6	3	-0.984631	0.690212
LOC 26	1	1	3.99433	0.00110294
LOC 26	2	1	3.70769	0.00355564
LOC 26	3	1	3.47123	0.017615
LOC 26	4	1	2.51983	0.199601
LOC 26	5	1	1.25998	0.749399
LOC 26	6	1	-0.000965505	0.99923
LOC 26	1	2	2.53826	0.107336
LOC 26	2	2	2.86903	0.129227
LOC 26	3	2	2.96412	0.0930263
LOC 26	4	2	2.43715	0.167772
LOC 26	5	2	1.1199	0.800889
LOC 26	6	2	0.0720686	0.971109
LOC 26	1	3	0.911771	0.683568
LOC 26	2	3	1.35821	0.348793
LOC 26	3	3	2.13913	0.110245
LOC 26	4	3	2.39233	0.0632462
LOC 26	5	3	1.45627	0.329387
LOC 26	6	3	0.527754	0.923672
Lateral OFC 3	1	1	0.646363	0.946731
Lateral OFC 3	2	1	1.02647	0.860411
Lateral OFC 3	3	1	1.51356	0.632101
Lateral OFC 3	4	1	1.67322	0.534279
Lateral OFC 3	5	1	1.07013	0.749399
Lateral OFC 3	6	1	0.299652	0.928252
Lateral OFC 3	1	2	1.74964	0.491375
Lateral OFC 3	2	2	2.627	0.129227
Lateral OFC 3	3	2	2.77422	0.0930263
Lateral OFC 3	4	2	2.06228	0.333036
Lateral OFC 3	5	2	1.05629	0.800889
Lateral OFC 3	6	2	-0.171206	0.971109
Lateral OFC 3	1	3	2.68147	0.041536
Lateral OFC 3	2	3	2.39253	0.0697811
Lateral OFC 3	3	3	1.60279	0.195018
Lateral OFC 3	4	3	0.875724	0.563484
Lateral OFC 3	5	3	0.276553	0.805824
Lateral OFC 3	6	3	-0.0939638	0.941292
Lingual Gyrus 28	1	1	2.00669	0.39874
Lingual Gyrus 28	2	1	2.03508	0.355665
Lingual Gyrus 28	3	1	2.03748	0.353616
Lingual Gyrus 28	4	1	1.84304	0.444194
Lingual Gyrus 28	5	1	1.07152	0.749399
Lingual Gyrus 28	6	1	-1.33185	0.686854
Lingual Gyrus 28	1	2	-0.366474	0.862309
Lingual Gyrus 28	2	2	-0.00809425	0.993542
Lingual Gyrus 28	3	2	0.203112	0.983711
Lingual Gyrus 28	4	2	0.0588226	0.970918
Lingual Gyrus 28	5	2	-0.538989	0.802256
Lingual Gyrus 28	6	2	-1.12935	0.971109
Lingual Gyrus 28	1	3	-0.12641	0.926662
Lingual Gyrus 28	2	3	0.0722577	0.968789
Lingual Gyrus 28	3	3	0.361049	0.835642
Lingual Gyrus 28	4	3	0.773408	0.609075
Lingual Gyrus 28	5	3	1.07461	0.505615
Lingual Gyrus 28	6	3	1.46329	0.541687
Medial OFC 2	1	1	0.95619	0.925256
Medial OFC 2	2	1	0.619471	0.860411
Medial OFC 2	3	1	0.12344	0.972608
Medial OFC 2	4	1	-0.548322	0.931958
Medial OFC 2	5	1	-1.34205	0.749399
Medial OFC 2	6	1	-1.76118	0.686854
Medial OFC 2	1	2	3.35213	0.0231172
Medial OFC 2	2	2	2.391	0.14282
Medial OFC 2	3	2	1.59036	0.358141
Medial OFC 2	4	2	1.15369	0.528332
Medial OFC 2	5	2	0.364745	0.83863
Medial OFC 2	6	2	-0.856671	0.971109
Medial OFC 2	1	3	3.25064	0.0130498
Medial OFC 2	2	3	2.75733	0.0368746
Medial OFC 2	3	3	1.76879	0.174373
Medial OFC 2	4	3	0.944827	0.558162
Medial OFC 2	5	3	0.408718	0.748818
Medial OFC 2	6	3	-0.0996807	0.941292
Middle Temporal 19	1	1	0.94139	0.925256
Middle Temporal 19	2	1	-0.0707075	0.972225
Middle Temporal 19	3	1	0.0813093	0.972608
Middle Temporal 19	4	1	-0.871838	0.716601
Middle Temporal 19	5	1	-1.88726	0.749399
Middle Temporal 19	6	1	-1.59108	0.686854
Middle Temporal 19	1	2	1.63923	0.491375
Middle Temporal 19	2	2	1.64764	0.474537
Middle Temporal 19	3	2	1.77939	0.357138
Middle Temporal 19	4	2	1.71259	0.398793
Middle Temporal 19	5	2	0.797487	0.800889
Middle Temporal 19	6	2	-0.145435	0.971109
Middle Temporal 19	1	3	4.94127	2.63888e-05
Middle Temporal 19	2	3	4.82661	4.72189e-05
Middle Temporal 19	3	3	4.22114	0.000413216
Middle Temporal 19	4	3	3.24978	0.00667355
Middle Temporal 19	5	3	3.01421	0.0175203
Middle Temporal 19	6	3	2.02091	0.245304
Paracentral 10	1	1	-0.721395	0.946731
Paracentral 10	2	1	-0.977527	0.860411
Paracentral 10	3	1	-1.15413	0.804857
Paracentral 10	4	1	-0.957118	0.677015
Paracentral 10	5	1	-0.853948	0.77524
Paracentral 10	6	1	-0.809001	0.711475
Paracentral 10	1	2	-0.540778	0.862309
Paracentral 10	2	2	-0.241218	0.990262
Paracentral 10	3	2	-0.039841	0.994603
Paracentral 10	4	2	0.24536	0.938942
Paracentral 10	5	2	0.567531	0.802256
Paracentral 10	6	2	0.87629	0.971109
Paracentral 10	1	3	0.677262	0.75596
Paracentral 10	2	3	0.966635	0.540319
Paracentral 10	3	3	1.87245	0.148495
Paracentral 10	4	3	3.11201	0.00902557
Paracentral 10	5	3	3.59874	0.00362404
Paracentral 10	6	3	3.23987	0.0210798
Parahippocampal 22	1	1	1.2906	0.743625
Parahippocampal 22	2	1	1.011	0.860411
Parahippocampal 22	3	1	1.09219	0.804857
Parahippocampal 22	4	1	1.36721	0.583302
Parahippocampal 22	5	1	0.728046	0.77524
Parahippocampal 22	6	1	0.0228908	0.99923
Parahippocampal 22	1	2	2.4941	0.107336
Parahippocampal 22	2	2	2.0164	0.297557
Parahippocampal 22	3	2	1.72775	0.357138
Parahippocampal 22	4	2	1.78492	0.398793
Parahippocampal 22	5	2	0.414426	0.832094
Parahippocampal 22	6	2	-0.419329	0.971109
Parahippocampal 22	1	3	1.1338	0.545867
Parahippocampal 22	2	3	1.2488	0.399953
Parahippocampal 22	3	3	0.798902	0.627296
Parahippocampal 22	4	3	-0.0246219	0.980357
Parahippocampal 22	5	3	-0.599738	0.733807
Parahippocampal 22	6	3	-0.916422	0.718891
Pars Opercularis 8	1	1	0.756687	0.946731
Pars Opercularis 8	2	1	1.20367	0.860411
Pars Opercularis 8	3	1	1.80974	0.398575
Pars Opercularis 8	4	1	1.84646	0.444194
Pars Opercularis 8	5	1	0.844426	0.77524
Pars Opercularis 8	6	1	0.168999	0.968146
Pars Opercularis 8	1	2	0.490058	0.862309
Pars Opercularis 8	2	2	0.53213	0.968097
Pars Opercularis 8	3	2	0.598074	0.848976
Pars Opercularis 8	4	2	0.796015	0.715005
Pars Opercularis 8	5	2	0.836221	0.800889
Pars Opercularis 8	6	2	0.77257	0.971109
Pars Opercularis 8	1	3	1.02095	0.614552
Pars Opercularis 8	2	3	1.46845	0.301712
Pars Opercularis 8	3	3	1.5693	0.198181
Pars Opercularis 8	4	3	0.998668	0.540525
Pars Opercularis 8	5	3	0.735487	0.733807
Pars Opercularis 8	6	3	0.129469	0.941292
Pars Orbitalis 4	1	1	-0.482418	0.972878
Pars Orbitalis 4	2	1	-0.443274	0.931554
Pars Orbitalis 4	3	1	-0.367306	0.972608
Pars Orbitalis 4	4	1	-0.258298	0.954602
Pars Orbitalis 4	5	1	-0.41392	0.79599
Pars Orbitalis 4	6	1	-0.509898	0.797853
Pars Orbitalis 4	1	2	-0.593708	0.862309
Pars Orbitalis 4	2	2	-0.0853141	0.990262
Pars Orbitalis 4	3	2	0.56172	0.848976
Pars Orbitalis 4	4	2	0.76946	0.715005
Pars Orbitalis 4	5	2	0.256342	0.847542
Pars Orbitalis 4	6	2	-0.597991	0.971109
Pars Orbitalis 4	1	3	1.15931	0.545867
Pars Orbitalis 4	2	3	1.06971	0.484076
Pars Orbitalis 4	3	3	1.17777	0.369193
Pars Orbitalis 4	4	3	1.44814	0.331164
Pars Orbitalis 4	5	3	1.57281	0.327993
Pars Orbitalis 4	6	3	1.00898	0.690212
Pars Triangularis 5	1	1	-0.563809	0.946731
Pars Triangularis 5	2	1	-0.550403	0.860411
Pars Triangularis 5	3	1	-0.102346	0.972608
Pars Triangularis 5	4	1	-0.106871	0.972072
Pars Triangularis 5	5	1	-0.669603	0.77524
Pars Triangularis 5	6	1	-1.10346	0.686854
Pars Triangularis 5	1	2	1.47191	0.599445
Pars Triangularis 5	2	2	1.07775	0.768181
Pars Triangularis 5	3	2	0.480201	0.858275
Pars Triangularis 5	4	2	0.146267	0.938942
Pars Triangularis 5	5	2	-0.405305	0.832094
Pars Triangularis 5	6	2	-1.01867	0.971109
Pars Triangularis 5	1	3	2.02843	0.144554
Pars Triangularis 5	2	3	1.49202	0.301712
Pars Triangularis 5	3	3	0.764909	0.629461
Pars Triangularis 5	4	3	0.477395	0.737164
Pars Triangularis 5	5	3	0.283876	0.805824
Pars Triangularis 5	6	3	-0.482519	0.92525
Pericalcarine 27	1	1	-0.554207	0.946731
Pericalcarine 27	2	1	-0.651618	0.860411
Pericalcarine 27	3	1	-0.997682	0.818949
Pericalcarine 27	4	1	-1.48006	0.583302
Pericalcarine 27	5	1	-1.64466	0.749399
Pericalcarine 27	6	1	-1.69191	0.686854
Pericalcarine 27	1	2	-0.677598	0.862309
Pericalcarine 27	2	2	-0.0232385	0.993542
Pericalcarine 27	3	2	0.443602	0.859586
Pericalcarine 27	4	2	0.180444	0.938942
Pericalcarine 27	5	2	-0.120432	0.931436
Pericalcarine 27	6	2	-0.224764	0.971109
Pericalcarine 27	1	3	-0.665413	0.75596
Pericalcarine 27	2	3	-0.516706	0.791627
Pericalcarine 27	3	3	-0.171663	0.917684
Pericalcarine 27	4	3	0.281521	0.853631
Pericalcarine 27	5	3	0.594296	0.733807
Pericalcarine 27	6	3	0.695767	0.84946
Postcentral 14	1	1	-0.546466	0.946731
Postcentral 14	2	1	-0.709337	0.860411
Postcentral 14	3	1	-0.308002	0.972608
Postcentral 14	4	1	-0.28821	0.954602
Postcentral 14	5	1	-0.737215	0.77524
Postcentral 14	6	1	-1.02213	0.686854
Postcentral 14	1	2	0.673824	0.862309
Postcentral 14	2	2	0.527362	0.968097
Postcentral 14	3	2	0.603062	0.848976
Postcentral 14	4	2	0.721097	0.727677
Postcentral 14	5	2	0.745757	0.800889
Postcentral 14	6	2	0.795408	0.971109
Postcentral 14	1	3	2.44735	0.0611629
Postcentral 14	2	3	3.86666	0.00187573
Postcentral 14	3	3	5.53194	1.0768e-06
Postcentral 14	4	3	4.11882	0.00129476
Postcentral 14	5	3	2.53167	0.0482462
Postcentral 14	6	3	2.3489	0.160048
Posterior Cingulate 33	1	1	-1.29562	0.743625
Posterior Cingulate 33	2	1	-1.23222	0.860411
Posterior Cingulate 33	3	1	-0.704683	0.818949
Posterior Cingulate 33	4	1	-0.0672758	0.97504
Posterior Cingulate 33	5	1	-0.0368119	0.970635
Posterior Cingulate 33	6	1	-0.23379	0.955691
Posterior Cingulate 33	1	2	-0.979011	0.862309
Posterior Cingulate 33	2	2	-0.693785	0.921433
Posterior Cingulate 33	3	2	0.648574	0.848976
Posterior Cingulate 33	4	2	1.58359	0.398793
Posterior Cingulate 33	5	2	1.23357	0.800889
Posterior Cingulate 33	6	2	0.650083	0.971109
Posterior Cingulate 33	1	3	1.85127	0.167725
Posterior Cingulate 33	2	3	1.91822	0.170257
Posterior Cingulate 33	3	3	2.62536	0.0588584
Posterior Cingulate 33	4	3	3.7117	0.00349988
Posterior Cingulate 33	5	3	4.06616	0.00147645
Posterior Cingulate 33	6	3	3.22952	0.0210798
Precentral 11	1	1	-0.966209	0.925256
Precentral 11	2	1	-0.28928	0.940436
Precentral 11	3	1	0.673142	0.818949
Precentral 11	4	1	1.20608	0.618964
Precentral 11	5	1	1.1572	0.749399
Precentral 11	6	1	1.20695	0.686854
Precentral 11	1	2	0.33782	0.862309
Precentral 11	2	2	0.476892	0.97366
Precentral 11	3	2	0.969647	0.705973
Precentral 11	4	2	1.44463	0.418158
Precentral 11	5	2	1.86862	0.800889
Precentral 11	6	2	2.40734	0.546351
Precentral 11	1	3	1.85987	0.167725
Precentral 11	2	3	2.35603	0.0697811
Precentral 11	3	3	2.54158	0.0625337
Precentral 11	4	3	2.59766	0.0398913
Precentral 11	5	3	2.56909	0.0482462
Precentral 11	6	3	2.0305	0.245304
Precuneus 16	1	1	-0.162656	0.994309
Precuneus 16	2	1	0.201518	0.940436
Precuneus 16	3	1	0.572466	0.876282
Precuneus 16	4	1	0.0281911	0.97751
Precuneus 16	5	1	-0.614692	0.77524
Precuneus 16	6	1	-0.840265	0.711475
Precuneus 16	1	2	0.629817	0.862309
Precuneus 16	2	2	1.48034	0.495806
Precuneus 16	3	2	1.87845	0.357138
Precuneus 16	4	2	1.56811	0.398793
Precuneus 16	5	2	0.720672	0.800889
Precuneus 16	6	2	0.0109327	0.991277
Precuneus 16	1	3	-0.163459	0.924542
Precuneus 16	2	3	0.281852	0.881798
Precuneus 16	3	3	1.38463	0.269029
Precuneus 16	4	3	2.15551	0.0942682
Precuneus 16	5	3	1.65023	0.305681
Precuneus 16	6	3	0.67499	0.84946
Rostral ACC 31	1	1	-0.151837	0.994309
Rostral ACC 31	2	1	-0.89221	0.860411
Rostral ACC 31	3	1	-1.21847	0.804857
Rostral ACC 31	4	1	-1.18337	0.618964
Rostral ACC 31	5	1	-1.2042	0.749399
Rostral ACC 31	6	1	-1.27141	0.686854
Rostral ACC 31	1	2	-0.347866	0.862309
Rostral ACC 31	2	2	-0.695941	0.921433
Rostral ACC 31	3	2	-1.0375	0.705973
Rostral ACC 31	4	2	-1.26188	0.502698
Rostral ACC 31	5	2	-1.56876	0.800889
Rostral ACC 31	6	2	-1.15545	0.971109
Rostral ACC 31	1	3	0.347383	0.890393
Rostral ACC 31	2	3	0.358028	0.881798
Rostral ACC 31	3	3	0.522834	0.78604
Rostral ACC 31	4	3	0.618863	0.650865
Rostral ACC 31	5	3	0.538526	0.733807
Rostral ACC 31	6	3	0.122229	0.941292
Rostral mPFC 6	1	1	-0.322101	0.994309
Rostral mPFC 6	2	1	-0.747044	0.860411
Rostral mPFC 6	3	1	-0.665358	0.818949
Rostral mPFC 6	4	1	-1.07648	0.667028
Rostral mPFC 6	5	1	-1.06575	0.749399
Rostral mPFC 6	6	1	-0.896913	0.711475
Rostral mPFC 6	1	2	0.991296	0.862309
Rostral mPFC 6	2	2	0.381771	0.97366
Rostral mPFC 6	3	2	0.274511	0.983711
Rostral mPFC 6	4	2	0.400539	0.900686
Rostral mPFC 6	5	2	0.273798	0.847542
Rostral mPFC 6	6	2	-0.0956801	0.971109
Rostral mPFC 6	1	3	2.69043	0.041536
Rostral mPFC 6	2	3	2.69118	0.0368746
Rostral mPFC 6	3	3	2.40357	0.0690018
Rostral mPFC 6	4	3	2.21968	0.0898984
Rostral mPFC 6	5	3	2.22089	0.0995774
Rostral mPFC 6	6	3	1.60991	0.456529
STS 18	1	1	1.39173	0.743625
STS 18	2	1	0.291888	0.940436
STS 18	3	1	0.136425	0.972608
STS 18	4	1	-0.116764	0.972072
STS 18	5	1	-1.12704	0.749399
STS 18	6	1	-1.34865	0.686854
STS 18	1	2	0.938552	0.862309
STS 18	2	2	0.0933851	0.990262
STS 18	3	2	0.104968	0.994603
STS 18	4	2	0.574805	0.793605
STS 18	5	2	0.609218	0.802256
STS 18	6	2	0.161058	0.971109
STS 18	1	3	1.86645	0.167725
STS 18	2	3	1.95524	0.170257
STS 18	3	3	1.62364	0.195018
STS 18	4	3	1.4192	0.331164
STS 18	5	3	1.48201	0.329387
STS 18	6	3	0.81054	0.788857
Superior Frontal 9	1	1	-0.573629	0.946731
Superior Frontal 9	2	1	-0.584257	0.860411
Superior Frontal 9	3	1	0.0343375	0.972608
Superior Frontal 9	4	1	1.26563	0.618964
Superior Frontal 9	5	1	0.680973	0.77524
Superior Frontal 9	6	1	-0.515302	0.797853
Superior Frontal 9	1	2	1.64915	0.491375
Superior Frontal 9	2	2	1.82727	0.3834
Superior Frontal 9	3	2	2.10067	0.303192
Superior Frontal 9	4	2	2.55168	0.167772
Superior Frontal 9	5	2	1.56589	0.800889
Superior Frontal 9	6	2	0.123682	0.971109
Superior Frontal 9	1	3	2.50969	0.0586922
Superior Frontal 9	2	3	3.02244	0.0213133
Superior Frontal 9	3	3	3.29229	0.0112624
Superior Frontal 9	4	3	3.46206	0.00607543
Superior Frontal 9	5	3	3.5138	0.00375487
Superior Frontal 9	6	3	2.71141	0.0759318
Superior Parietal 12	1	1	-0.0700139	0.994309
Superior Parietal 12	2	1	0.816745	0.860411
Superior Parietal 12	3	1	0.860232	0.818949
Superior Parietal 12	4	1	0.234987	0.954602
Superior Parietal 12	5	1	-0.507124	0.77524
Superior Parietal 12	6	1	-0.838197	0.711475
Superior Parietal 12	1	2	0.414601	0.862309
Superior Parietal 12	2	2	1.38007	0.517926
Superior Parietal 12	3	2	1.66398	0.358141
Superior Parietal 12	4	2	1.55031	0.398793
Superior Parietal 12	5	2	0.980525	0.800889
Superior Parietal 12	6	2	0.328616	0.971109
Superior Parietal 12	1	3	0.226888	0.924542
Superior Parietal 12	2	3	0.729698	0.688241
Superior Parietal 12	3	3	1.61442	0.195018
Superior Parietal 12	4	3	2.1288	0.0942682
Superior Parietal 12	5	3	1.34618	0.378773
Superior Parietal 12	6	3	0.385384	0.92525
Supramarginal 15	1	1	0.0570478	0.994309
Supramarginal 15	2	1	0.32365	0.940436
Supramarginal 15	3	1	0.673452	0.818949
Supramarginal 15	4	1	0.368267	0.931958
Supramarginal 15	5	1	-0.548946	0.77524
Supramarginal 15	6	1	-1.09644	0.686854
Supramarginal 15	1	2	0.339713	0.862309
Supramarginal 15	2	2	0.425295	0.97366
Supramarginal 15	3	2	0.982435	0.705973
Supramarginal 15	4	2	1.51797	0.398793
Supramarginal 15	5	2	1.28646	0.800889
Supramarginal 15	6	2	0.130519	0.971109
Supramarginal 15	1	3	0.713044	0.75596
Supramarginal 15	2	3	1.52946	0.301712
Supramarginal 15	3	3	2.63005	0.0588584
Supramarginal 15	4	3	3.24423	0.00667355
Supramarginal 15	5	3	3.92467	0.00147645
Supramarginal 15	6	3	1.21074	0.690212
Temporal Pole 20	1	1	1.50774	0.743625
Temporal Pole 20	2	1	1.22556	0.860411
Temporal Pole 20	3	1	0.379308	0.972608
Temporal Pole 20	4	1	-1.04879	0.667028
Temporal Pole 20	5	1	-1.59339	0.749399
Temporal Pole 20	6	1	-1.44142	0.686854
Temporal Pole 20	1	2	0.630059	0.862309
Temporal Pole 20	2	2	0.101977	0.990262
Temporal Pole 20	3	2	-0.644994	0.848976
Temporal Pole 20	4	2	-1.19474	0.526297
Temporal Pole 20	5	2	-1.52866	0.800889
Temporal Pole 20	6	2	-1.43832	0.971109
Temporal Pole 20	1	3	-0.0445446	0.96447
Temporal Pole 20	2	3	-0.28425	0.881798
Temporal Pole 20	3	3	-0.299686	0.838393
Temporal Pole 20	4	3	-0.683328	0.646522
Temporal Pole 20	5	3	-0.728107	0.733807
Temporal Pole 20	6	3	-0.388066	0.92525
Transverse Temporal 21	1	1	0.236176	0.994309
Transverse Temporal 21	2	1	0.0348055	0.972235
Transverse Temporal 21	3	1	0.219606	0.972608
Transverse Temporal 21	4	1	0.166496	0.972072
Transverse Temporal 21	5	1	-0.141641	0.95442
Transverse Temporal 21	6	1	-0.421312	0.848145
Transverse Temporal 21	1	2	-0.220568	0.898362
Transverse Temporal 21	2	2	-0.0930139	0.990262
Transverse Temporal 21	3	2	0.208228	0.983711
Transverse Temporal 21	4	2	0.221638	0.938942
Transverse Temporal 21	5	2	0.0860385	0.931436
Transverse Temporal 21	6	2	0.133508	0.971109
Transverse Temporal 21	1	3	-0.363816	0.890393
Transverse Temporal 21	2	3	-0.134022	0.949222
Transverse Temporal 21	3	3	0.0312305	0.975086
Transverse Temporal 21	4	3	-0.152409	0.933793
Transverse Temporal 21	5	3	-0.49582	0.733807
Transverse Temporal 21	6	3	-0.605596	0.88203

## Sheet: mTBI 06
ROI	Depth	CurvatureBin	ZScore_PositiveQSM	PValueFDR_PositiveQSM
Bank, STS 17	1	1	-0.455894	0.817511
Bank, STS 17	2	1	-0.573014	0.936416
Bank, STS 17	3	1	-0.842134	0.994367
Bank, STS 17	4	1	-1.10258	0.944851
Bank, STS 17	5	1	-1.22188	0.922782
Bank, STS 17	6	1	-0.992266	0.931249
Bank, STS 17	1	2	-0.288562	0.772917
Bank, STS 17	2	2	0.380105	0.797717
Bank, STS 17	3	2	0.473772	0.864501
Bank, STS 17	4	2	-0.207292	0.966546
Bank, STS 17	5	2	-0.533775	0.902871
Bank, STS 17	6	2	-0.114706	0.959418
Bank, STS 17	1	3	0.714296	0.547903
Bank, STS 17	2	3	0.0954803	0.923933
Bank, STS 17	3	3	-0.505492	0.844607
Bank, STS 17	4	3	-0.67625	0.848099
Bank, STS 17	5	3	-0.530297	0.88042
Bank, STS 17	6	3	-0.16003	0.991929
Caudal ACC 32	1	1	-1.49696	0.783809
Caudal ACC 32	2	1	-1.16258	0.877948
Caudal ACC 32	3	1	0.130066	0.998793
Caudal ACC 32	4	1	0.42267	0.944851
Caudal ACC 32	5	1	-1.05301	0.922782
Caudal ACC 32	6	1	-1.1532	0.931249
Caudal ACC 32	1	2	-0.849572	0.517275
Caudal ACC 32	2	2	-0.892403	0.534337
Caudal ACC 32	3	2	-0.39884	0.867901
Caudal ACC 32	4	2	-0.539077	0.874919
Caudal ACC 32	5	2	-0.900039	0.902871
Caudal ACC 32	6	2	-0.863633	0.952862
Caudal ACC 32	1	3	-0.788584	0.547903
Caudal ACC 32	2	3	-0.880809	0.536096
Caudal ACC 32	3	3	-0.653928	0.834878
Caudal ACC 32	4	3	-0.0631224	0.989625
Caudal ACC 32	5	3	0.273606	0.88042
Caudal ACC 32	6	3	-0.0494869	0.991929
Caudal mPFC 7	1	1	0.507531	0.817511
Caudal mPFC 7	2	1	-0.0323661	0.980588
Caudal mPFC 7	3	1	-0.0782291	0.998793
Caudal mPFC 7	4	1	0.37466	0.944851
Caudal mPFC 7	5	1	0.462043	0.922782
Caudal mPFC 7	6	1	0.599588	0.931249
Caudal mPFC 7	1	2	-1.28082	0.453912
Caudal mPFC 7	2	2	-0.814567	0.534337
Caudal mPFC 7	3	2	-0.146984	0.938342
Caudal mPFC 7	4	2	0.216725	0.966546
Caudal mPFC 7	5	2	0.196481	0.952136
Caudal mPFC 7	6	2	0.363311	0.952862
Caudal mPFC 7	1	3	-1.33277	0.505235
Caudal mPFC 7	2	3	-1.38064	0.490881
Caudal mPFC 7	3	3	-1.10711	0.651452
Caudal mPFC 7	4	3	-0.738237	0.848099
Caudal mPFC 7	5	3	-0.412374	0.88042
Caudal mPFC 7	6	3	0.0600703	0.991929
Cuneus 29	1	1	-1.43076	0.783809
Cuneus 29	2	1	-1.15388	0.877948
Cuneus 29	3	1	-1.06429	0.994367
Cuneus 29	4	1	-1.03246	0.944851
Cuneus 29	5	1	-0.873562	0.922782
Cuneus 29	6	1	0.0598682	0.959504
Cuneus 29	1	2	-0.929787	0.516739
Cuneus 29	2	2	-1.10305	0.502716
Cuneus 29	3	2	-1.88423	0.525283
Cuneus 29	4	2	-2.26908	0.614472
Cuneus 29	5	2	-1.60206	0.822428
Cuneus 29	6	2	-0.73999	0.952862
Cuneus 29	1	3	-1.1455	0.531573
Cuneus 29	2	3	-1.26408	0.490881
Cuneus 29	3	3	-1.5621	0.433185
Cuneus 29	4	3	-1.95841	0.498967
Cuneus 29	5	3	-1.68163	0.629951
Cuneus 29	6	3	-0.920212	0.991929
Entorhinal 23	1	1	0.854314	0.783809
Entorhinal 23	2	1	0.887505	0.877948
Entorhinal 23	3	1	0.504133	0.994367
Entorhinal 23	4	1	-0.0535301	0.95731
Entorhinal 23	5	1	-0.387721	0.922782
Entorhinal 23	6	1	-0.376424	0.959504
Entorhinal 23	1	2	0.297205	0.772917
Entorhinal 23	2	2	1.42839	0.416826
Entorhinal 23	3	2	0.642249	0.843057
Entorhinal 23	4	2	0.896346	0.805033
Entorhinal 23	5	2	1.55908	0.822428
Entorhinal 23	6	2	1.48106	0.942419
Entorhinal 23	1	3	-0.466475	0.660296
Entorhinal 23	2	3	0.221169	0.916635
Entorhinal 23	3	3	1.46935	0.433185
Entorhinal 23	4	3	2.54509	0.311731
Entorhinal 23	5	3	2.46475	0.466176
Entorhinal 23	6	3	2.03277	0.715292
Frontal Pole 1	1	1	-1.03831	0.783809
Frontal Pole 1	2	1	-1.25739	0.877948
Frontal Pole 1	3	1	-1.63665	0.994367
Frontal Pole 1	4	1	-1.70384	0.944851
Frontal Pole 1	5	1	-1.29451	0.922782
Frontal Pole 1	6	1	-0.913579	0.931249
Frontal Pole 1	1	2	-0.684893	0.578483
Frontal Pole 1	2	2	-0.871715	0.534337
Frontal Pole 1	3	2	-0.59428	0.853593
Frontal Pole 1	4	2	-0.0334162	0.973343
Frontal Pole 1	5	2	0.451848	0.902871
Frontal Pole 1	6	2	0.88345	0.952862
Frontal Pole 1	1	3	-0.747148	0.547903
Frontal Pole 1	2	3	-0.680504	0.602511
Frontal Pole 1	3	3	-0.542466	0.844607
Frontal Pole 1	4	3	-0.231748	0.989625
Frontal Pole 1	5	3	0.505239	0.88042
Frontal Pole 1	6	3	1.32196	0.991929
Fusiform 24	1	1	-0.967329	0.783809
Fusiform 24	2	1	-0.923587	0.877948
Fusiform 24	3	1	-0.582391	0.994367
Fusiform 24	4	1	-0.359788	0.944851
Fusiform 24	5	1	-0.0755487	0.968256
Fusiform 24	6	1	0.48178	0.931249
Fusiform 24	1	2	-1.43129	0.432961
Fusiform 24	2	2	-1.39454	0.416826
Fusiform 24	3	2	-0.98905	0.724879
Fusiform 24	4	2	-0.716717	0.805033
Fusiform 24	5	2	-0.500076	0.902871
Fusiform 24	6	2	-0.372092	0.952862
Fusiform 24	1	3	-1.48006	0.505235
Fusiform 24	2	3	-1.54356	0.490881
Fusiform 24	3	3	-1.4294	0.433185
Fusiform 24	4	3	-0.7217	0.848099
Fusiform 24	5	3	-0.21746	0.88042
Fusiform 24	6	3	0.0963552	0.991929
Inferior Parietal 13	1	1	-1.4395	0.783809
Inferior Parietal 13	2	1	-1.45865	0.877948
Inferior Parietal 13	3	1	-1.11659	0.994367
Inferior Parietal 13	4	1	-1.09283	0.944851
Inferior Parietal 13	5	1	-0.281615	0.922782
Inferior Parietal 13	6	1	0.979648	0.931249
Inferior Parietal 13	1	2	-1.19166	0.495966
Inferior Parietal 13	2	2	-1.50652	0.416826
Inferior Parietal 13	3	2	-1.53209	0.578102
Inferior Parietal 13	4	2	-1.48294	0.614472
Inferior Parietal 13	5	2	-1.31207	0.822428
Inferior Parietal 13	6	2	-0.209064	0.952862
Inferior Parietal 13	1	3	-1.53984	0.505235
Inferior Parietal 13	2	3	-1.63187	0.490881
Inferior Parietal 13	3	3	-1.73609	0.433185
Inferior Parietal 13	4	3	-1.71879	0.498967
Inferior Parietal 13	5	3	-1.48063	0.785997
Inferior Parietal 13	6	3	-0.212481	0.991929
Inferior Temporal 25	1	1	-0.66325	0.783809
Inferior Temporal 25	2	1	-0.929357	0.877948
Inferior Temporal 25	3	1	-0.575399	0.994367
Inferior Temporal 25	4	1	-0.425061	0.944851
Inferior Temporal 25	5	1	-0.475661	0.922782
Inferior Temporal 25	6	1	-0.0507758	0.959504
Inferior Temporal 25	1	2	-1.0151	0.516739
Inferior Temporal 25	2	2	-0.955377	0.524508
Inferior Temporal 25	3	2	-0.935323	0.724879
Inferior Temporal 25	4	2	-0.807007	0.805033
Inferior Temporal 25	5	2	-0.560819	0.902871
Inferior Temporal 25	6	2	0.0414847	0.96691
Inferior Temporal 25	1	3	-1.10364	0.531573
Inferior Temporal 25	2	3	-1.05937	0.527255
Inferior Temporal 25	3	3	-0.264305	0.89919
Inferior Temporal 25	4	3	0.61638	0.870471
Inferior Temporal 25	5	3	0.990801	0.841586
Inferior Temporal 25	6	3	0.903312	0.991929
Insula 30	1	1	-0.241366	0.887588
Insula 30	2	1	0.488462	0.936416
Insula 30	3	1	0.322614	0.998793
Insula 30	4	1	-0.827882	0.944851
Insula 30	5	1	-1.2968	0.922782
Insula 30	6	1	-1.45956	0.931249
Insula 30	1	2	-2.00904	0.432961
Insula 30	2	2	-1.97401	0.416826
Insula 30	3	2	-1.68134	0.525283
Insula 30	4	2	-1.3962	0.614472
Insula 30	5	2	-1.49014	0.822428
Insula 30	6	2	-1.59136	0.942419
Insula 30	1	3	-1.65917	0.505235
Insula 30	2	3	-1.53903	0.490881
Insula 30	3	3	-1.55634	0.433185
Insula 30	4	3	-1.40689	0.498967
Insula 30	5	3	-1.02158	0.841586
Insula 30	6	3	-0.732028	0.991929
Isthmus, Cingulate 34	1	1	-0.454874	0.817511
Isthmus, Cingulate 34	2	1	-0.23634	0.980588
Isthmus, Cingulate 34	3	1	-0.0580386	0.998793
Isthmus, Cingulate 34	4	1	0.0650143	0.95731
Isthmus, Cingulate 34	5	1	0.482096	0.922782
Isthmus, Cingulate 34	6	1	1.03885	0.931249
Isthmus, Cingulate 34	1	2	-1.47213	0.432961
Isthmus, Cingulate 34	2	2	-1.36697	0.416826
Isthmus, Cingulate 34	3	2	-0.662882	0.843057
Isthmus, Cingulate 34	4	2	-0.214031	0.966546
Isthmus, Cingulate 34	5	2	0.124208	0.952136
Isthmus, Cingulate 34	6	2	0.419803	0.952862
Isthmus, Cingulate 34	1	3	-0.990035	0.535005
Isthmus, Cingulate 34	2	3	-1.03956	0.527255
Isthmus, Cingulate 34	3	3	-1.29299	0.512653
Isthmus, Cingulate 34	4	3	-1.40237	0.498967
Isthmus, Cingulate 34	5	3	-1.1745	0.841586
Isthmus, Cingulate 34	6	3	-0.76037	0.991929
LOC 26	1	1	-0.00110395	0.999119
LOC 26	2	1	-0.0305819	0.980588
LOC 26	3	1	-0.446021	0.998793
LOC 26	4	1	-0.904768	0.944851
LOC 26	5	1	-0.548694	0.922782
LOC 26	6	1	0.48588	0.931249
LOC 26	1	2	-0.763449	0.540594
LOC 26	2	2	-1.01022	0.524508
LOC 26	3	2	-1.34418	0.655538
LOC 26	4	2	-1.54505	0.614472
LOC 26	5	2	-1.23266	0.822428
LOC 26	6	2	-0.20092	0.952862
LOC 26	1	3	-0.913489	0.535005
LOC 26	2	3	-1.16149	0.490881
LOC 26	3	3	-1.5006	0.433185
LOC 26	4	3	-1.59326	0.498967
LOC 26	5	3	-1.0866	0.841586
LOC 26	6	3	-0.370467	0.991929
Lateral OFC 3	1	1	-1.00129	0.783809
Lateral OFC 3	2	1	-0.5055	0.936416
Lateral OFC 3	3	1	-0.0015126	0.998793
Lateral OFC 3	4	1	0.255382	0.944851
Lateral OFC 3	5	1	-0.100231	0.968256
Lateral OFC 3	6	1	-0.0894029	0.959504
Lateral OFC 3	1	2	-2.43357	0.432961
Lateral OFC 3	2	2	-2.22865	0.416826
Lateral OFC 3	3	2	-0.800485	0.757717
Lateral OFC 3	4	2	-0.043866	0.973343
Lateral OFC 3	5	2	-0.0914767	0.952136
Lateral OFC 3	6	2	0.325041	0.952862
Lateral OFC 3	1	3	-0.730208	0.547903
Lateral OFC 3	2	3	-0.138715	0.916635
Lateral OFC 3	3	3	0.211533	0.913033
Lateral OFC 3	4	3	-0.0217244	0.989625
Lateral OFC 3	5	3	-0.279541	0.88042
Lateral OFC 3	6	3	0.0201029	0.991929
Lingual Gyrus 28	1	1	-0.25262	0.887588
Lingual Gyrus 28	2	1	-0.414434	0.936416
Lingual Gyrus 28	3	1	-0.675097	0.994367
Lingual Gyrus 28	4	1	-0.80439	0.944851
Lingual Gyrus 28	5	1	-0.878908	0.922782
Lingual Gyrus 28	6	1	-0.5658	0.931249
Lingual Gyrus 28	1	2	-1.65323	0.432961
Lingual Gyrus 28	2	2	-1.43597	0.416826
Lingual Gyrus 28	3	2	-1.06179	0.724879
Lingual Gyrus 28	4	2	-0.795155	0.805033
Lingual Gyrus 28	5	2	-0.71468	0.902871
Lingual Gyrus 28	6	2	-0.255425	0.952862
Lingual Gyrus 28	1	3	-1.62959	0.505235
Lingual Gyrus 28	2	3	-1.63007	0.490881
Lingual Gyrus 28	3	3	-1.64773	0.433185
Lingual Gyrus 28	4	3	-1.66661	0.498967
Lingual Gyrus 28	5	3	-1.75895	0.629951
Lingual Gyrus 28	6	3	-1.62823	0.991929
Medial OFC 2	1	1	-1.04503	0.783809
Medial OFC 2	2	1	-0.725161	0.936416
Medial OFC 2	3	1	-0.416473	0.998793
Medial OFC 2	4	1	-0.183015	0.944851
Medial OFC 2	5	1	-0.0133565	0.989343
Medial OFC 2	6	1	0.0950425	0.959504
Medial OFC 2	1	2	-1.00947	0.516739
Medial OFC 2	2	2	-1.07823	0.502716
Medial OFC 2	3	2	-0.87099	0.724879
Medial OFC 2	4	2	-0.482633	0.891588
Medial OFC 2	5	2	-0.434568	0.902871
Medial OFC 2	6	2	-0.630797	0.952862
Medial OFC 2	1	3	-0.533936	0.630472
Medial OFC 2	2	3	-0.191518	0.916635
Medial OFC 2	3	3	0.0133959	0.9932
Medial OFC 2	4	3	0.0130039	0.989625
Medial OFC 2	5	3	0.177774	0.884928
Medial OFC 2	6	3	0.547297	0.991929
Middle Temporal 19	1	1	-0.723007	0.783809
Middle Temporal 19	2	1	-0.0243323	0.980588
Middle Temporal 19	3	1	0.368959	0.998793
Middle Temporal 19	4	1	0.224283	0.944851
Middle Temporal 19	5	1	0.270106	0.922782
Middle Temporal 19	6	1	0.564529	0.931249
Middle Temporal 19	1	2	-0.592264	0.627497
Middle Temporal 19	2	2	0.247053	0.855171
Middle Temporal 19	3	2	0.972726	0.724879
Middle Temporal 19	4	2	1.51902	0.614472
Middle Temporal 19	5	2	1.05662	0.902871
Middle Temporal 19	6	2	0.249952	0.952862
Middle Temporal 19	1	3	-2.07858	0.505235
Middle Temporal 19	2	3	-1.43779	0.490881
Middle Temporal 19	3	3	-0.545124	0.844607
Middle Temporal 19	4	3	0.0405383	0.989625
Middle Temporal 19	5	3	0.230471	0.88042
Middle Temporal 19	6	3	0.15158	0.991929
Paracentral 10	1	1	-0.592743	0.816405
Paracentral 10	2	1	-0.464329	0.936416
Paracentral 10	3	1	-0.0290965	0.998793
Paracentral 10	4	1	-0.427738	0.944851
Paracentral 10	5	1	-1.08617	0.922782
Paracentral 10	6	1	-1.76746	0.655781
Paracentral 10	1	2	-1.40953	0.432961
Paracentral 10	2	2	-1.49508	0.416826
Paracentral 10	3	2	-0.880006	0.724879
Paracentral 10	4	2	-0.382034	0.91857
Paracentral 10	5	2	-0.165096	0.952136
Paracentral 10	6	2	-0.221313	0.952862
Paracentral 10	1	3	-0.751109	0.547903
Paracentral 10	2	3	-0.736647	0.580943
Paracentral 10	3	3	-0.90516	0.690163
Paracentral 10	4	3	-1.17407	0.681038
Paracentral 10	5	3	-1.04742	0.841586
Paracentral 10	6	3	-0.631787	0.991929
Parahippocampal 22	1	1	-0.0976407	0.979856
Parahippocampal 22	2	1	-0.749035	0.936416
Parahippocampal 22	3	1	-0.73938	0.994367
Parahippocampal 22	4	1	-0.0926983	0.95731
Parahippocampal 22	5	1	0.393106	0.922782
Parahippocampal 22	6	1	0.302707	0.959504
Parahippocampal 22	1	2	-0.987878	0.516739
Parahippocampal 22	2	2	-0.791449	0.534337
Parahippocampal 22	3	2	0.30341	0.867901
Parahippocampal 22	4	2	1.87528	0.614472
Parahippocampal 22	5	2	3.00511	0.090264
Parahippocampal 22	6	2	2.17388	0.942419
Parahippocampal 22	1	3	-1.25054	0.505235
Parahippocampal 22	2	3	-0.903699	0.536096
Parahippocampal 22	3	3	0.00852205	0.9932
Parahippocampal 22	4	3	0.548876	0.90114
Parahippocampal 22	5	3	0.42131	0.88042
Parahippocampal 22	6	3	0.211533	0.991929
Pars Opercularis 8	1	1	-0.558818	0.816405
Pars Opercularis 8	2	1	0.400836	0.936416
Pars Opercularis 8	3	1	1.17633	0.994367
Pars Opercularis 8	4	1	1.28991	0.944851
Pars Opercularis 8	5	1	0.957172	0.922782
Pars Opercularis 8	6	1	1.06886	0.931249
Pars Opercularis 8	1	2	-1.36216	0.432961
Pars Opercularis 8	2	2	-0.529476	0.699316
Pars Opercularis 8	3	2	0.264595	0.867901
Pars Opercularis 8	4	2	0.162785	0.966546
Pars Opercularis 8	5	2	-0.618856	0.902871
Pars Opercularis 8	6	2	-0.672767	0.952862
Pars Opercularis 8	1	3	-1.32042	0.505235
Pars Opercularis 8	2	3	-0.982899	0.527255
Pars Opercularis 8	3	3	-0.400708	0.89919
Pars Opercularis 8	4	3	-0.235174	0.989625
Pars Opercularis 8	5	3	-0.538041	0.88042
Pars Opercularis 8	6	3	-0.6804	0.991929
Pars Orbitalis 4	1	1	-0.926886	0.783809
Pars Orbitalis 4	2	1	-0.26593	0.980588
Pars Orbitalis 4	3	1	0.582291	0.994367
Pars Orbitalis 4	4	1	0.233179	0.944851
Pars Orbitalis 4	5	1	-0.0766321	0.968256
Pars Orbitalis 4	6	1	0.090028	0.959504
Pars Orbitalis 4	1	2	-1.55292	0.432961
Pars Orbitalis 4	2	2	-1.11654	0.502716
Pars Orbitalis 4	3	2	-0.0985825	0.949393
Pars Orbitalis 4	4	2	0.904755	0.805033
Pars Orbitalis 4	5	2	1.41541	0.822428
Pars Orbitalis 4	6	2	1.64852	0.942419
Pars Orbitalis 4	1	3	-1.28437	0.505235
Pars Orbitalis 4	2	3	-0.943864	0.533552
Pars Orbitalis 4	3	3	-0.316229	0.89919
Pars Orbitalis 4	4	3	0.240491	0.989625
Pars Orbitalis 4	5	3	0.485556	0.88042
Pars Orbitalis 4	6	3	0.370721	0.991929
Pars Triangularis 5	1	1	0.0104392	0.999119
Pars Triangularis 5	2	1	0.956185	0.877948
Pars Triangularis 5	3	1	2.20161	0.941565
Pars Triangularis 5	4	1	2.70628	0.231339
Pars Triangularis 5	5	1	2.47957	0.447244
Pars Triangularis 5	6	1	2.3847	0.420328
Pars Triangularis 5	1	2	0.87798	0.516739
Pars Triangularis 5	2	2	1.88665	0.416826
Pars Triangularis 5	3	2	1.96497	0.525283
Pars Triangularis 5	4	2	1.47735	0.614472
Pars Triangularis 5	5	2	0.714254	0.902871
Pars Triangularis 5	6	2	0.29958	0.952862
Pars Triangularis 5	1	3	-0.396155	0.69199
Pars Triangularis 5	2	3	0.157123	0.916635
Pars Triangularis 5	3	3	0.261894	0.89919
Pars Triangularis 5	4	3	-0.226934	0.989625
Pars Triangularis 5	5	3	-1.00907	0.841586
Pars Triangularis 5	6	3	-0.790241	0.991929
Pericalcarine 27	1	1	-0.794017	0.783809
Pericalcarine 27	2	1	-0.86447	0.877948
Pericalcarine 27	3	1	-1.0632	0.994367
Pericalcarine 27	4	1	-1.25609	0.944851
Pericalcarine 27	5	1	-0.962999	0.922782
Pericalcarine 27	6	1	-0.544848	0.931249
Pericalcarine 27	1	2	-0.968011	0.516739
Pericalcarine 27	2	2	-1.3064	0.433877
Pericalcarine 27	3	2	-1.49076	0.578102
Pericalcarine 27	4	2	-1.51473	0.614472
Pericalcarine 27	5	2	-1.3628	0.822428
Pericalcarine 27	6	2	-1.1415	0.952862
Pericalcarine 27	1	3	-1.42683	0.505235
Pericalcarine 27	2	3	-1.38213	0.490881
Pericalcarine 27	3	3	-1.56998	0.433185
Pericalcarine 27	4	3	-1.79619	0.498967
Pericalcarine 27	5	3	-2.08562	0.629218
Pericalcarine 27	6	3	-2.33223	0.669417
Postcentral 14	1	1	-1.3021	0.783809
Postcentral 14	2	1	-1.32334	0.877948
Postcentral 14	3	1	-1.44248	0.994367
Postcentral 14	4	1	-1.0872	0.944851
Postcentral 14	5	1	-0.688726	0.922782
Postcentral 14	6	1	-0.539278	0.931249
Postcentral 14	1	2	-1.57889	0.432961
Postcentral 14	2	2	-1.4881	0.416826
Postcentral 14	3	2	-1.19229	0.66059
Postcentral 14	4	2	-1.05362	0.805033
Postcentral 14	5	2	-1.24537	0.822428
Postcentral 14	6	2	-1.50203	0.942419
Postcentral 14	1	3	-1.21886	0.505235
Postcentral 14	2	3	-1.56234	0.490881
Postcentral 14	3	3	-1.73135	0.433185
Postcentral 14	4	3	-1.08924	0.721968
Postcentral 14	5	3	-0.473123	0.88042
Postcentral 14	6	3	0.0101155	0.991929
Posterior Cingulate 33	1	1	-0.31145	0.88571
Posterior Cingulate 33	2	1	-0.121044	0.980588
Posterior Cingulate 33	3	1	0.504851	0.994367
Posterior Cingulate 33	4	1	1.15566	0.944851
Posterior Cingulate 33	5	1	1.00685	0.922782
Posterior Cingulate 33	6	1	0.760377	0.931249
Posterior Cingulate 33	1	2	-0.817029	0.521223
Posterior Cingulate 33	2	2	-0.772122	0.534337
Posterior Cingulate 33	3	2	-0.354773	0.867901
Posterior Cingulate 33	4	2	-0.149369	0.966546
Posterior Cingulate 33	5	2	-0.212334	0.952136
Posterior Cingulate 33	6	2	0.103939	0.959418
Posterior Cingulate 33	1	3	-0.882233	0.535005
Posterior Cingulate 33	2	3	-0.599438	0.643515
Posterior Cingulate 33	3	3	-0.273528	0.89919
Posterior Cingulate 33	4	3	-0.0819301	0.989625
Posterior Cingulate 33	5	3	-0.216458	0.88042
Posterior Cingulate 33	6	3	0.066891	0.991929
Precentral 11	1	1	-1.02182	0.783809
Precentral 11	2	1	-0.936288	0.877948
Precentral 11	3	1	-0.661328	0.994367
Precentral 11	4	1	-0.417911	0.944851
Precentral 11	5	1	-0.290114	0.922782
Precentral 11	6	1	-0.0938312	0.959504
Precentral 11	1	2	-1.03495	0.516739
Precentral 11	2	2	-0.143747	0.886682
Precentral 11	3	2	0.51602	0.858274
Precentral 11	4	2	0.536147	0.874919
Precentral 11	5	2	0.0600248	0.952136
Precentral 11	6	2	-0.244271	0.952862
Precentral 11	1	3	-1.01012	0.535005
Precentral 11	2	3	-1.37593	0.490881
Precentral 11	3	3	-1.46829	0.433185
Precentral 11	4	3	-1.40028	0.498967
Precentral 11	5	3	-1.32831	0.841586
Precentral 11	6	3	-0.987903	0.991929
Precuneus 16	1	1	-0.361493	0.871531
Precuneus 16	2	1	-0.462778	0.936416
Precuneus 16	3	1	-0.792434	0.994367
Precuneus 16	4	1	-0.295339	0.944851
Precuneus 16	5	1	0.370522	0.922782
Precuneus 16	6	1	0.883611	0.931249
Precuneus 16	1	2	-1.92639	0.432961
Precuneus 16	2	2	-1.65864	0.416826
Precuneus 16	3	2	-1.30233	0.655538
Precuneus 16	4	2	-0.974266	0.805033
Precuneus 16	5	2	-0.210046	0.952136
Precuneus 16	6	2	1.0221	0.952862
Precuneus 16	1	3	-0.557477	0.630472
Precuneus 16	2	3	-1.2852	0.490881
Precuneus 16	3	3	-2.2041	0.433185
Precuneus 16	4	3	-2.35874	0.311731
Precuneus 16	5	3	-1.90139	0.629951
Precuneus 16	6	3	-0.995824	0.991929
Rostral ACC 31	1	1	-1.65075	0.783809
Rostral ACC 31	2	1	-1.25564	0.877948
Rostral ACC 31	3	1	-0.138774	0.998793
Rostral ACC 31	4	1	-0.914378	0.944851
Rostral ACC 31	5	1	-2.18201	0.494855
Rostral ACC 31	6	1	-2.24567	0.420328
Rostral ACC 31	1	2	-0.917949	0.516739
Rostral ACC 31	2	2	-1.74856	0.416826
Rostral ACC 31	3	2	-1.2106	0.66059
Rostral ACC 31	4	2	-0.753618	0.805033
Rostral ACC 31	5	2	-0.75548	0.902871
Rostral ACC 31	6	2	-0.463995	0.952862
Rostral ACC 31	1	3	-1.49915	0.505235
Rostral ACC 31	2	3	-1.20529	0.490881
Rostral ACC 31	3	3	-0.851021	0.706409
Rostral ACC 31	4	3	-0.410681	0.965184
Rostral ACC 31	5	3	-0.276358	0.88042
Rostral ACC 31	6	3	-0.153711	0.991929
Rostral mPFC 6	1	1	-1.10741	0.783809
Rostral mPFC 6	2	1	-0.344455	0.955275
Rostral mPFC 6	3	1	-0.149445	0.998793
Rostral mPFC 6	4	1	-0.452433	0.944851
Rostral mPFC 6	5	1	-0.871688	0.922782
Rostral mPFC 6	6	1	-0.851957	0.931249
Rostral mPFC 6	1	2	-0.378999	0.772884
Rostral mPFC 6	2	2	0.142504	0.886682
Rostral mPFC 6	3	2	0.413653	0.867901
Rostral mPFC 6	4	2	0.727263	0.805033
Rostral mPFC 6	5	2	0.917306	0.902871
Rostral mPFC 6	6	2	0.676725	0.952862
Rostral mPFC 6	1	3	-0.903843	0.535005
Rostral mPFC 6	2	3	-0.81916	0.561265
Rostral mPFC 6	3	3	-0.65005	0.834878
Rostral mPFC 6	4	3	-0.436919	0.965184
Rostral mPFC 6	5	3	-0.341426	0.88042
Rostral mPFC 6	6	3	-0.315883	0.991929
STS 18	1	1	-0.885634	0.783809
STS 18	2	1	-0.496869	0.936416
STS 18	3	1	0.631823	0.994367
STS 18	4	1	0.562077	0.944851
STS 18	5	1	-0.473733	0.922782
STS 18	6	1	-0.432011	0.943122
STS 18	1	2	-0.905985	0.516739
STS 18	2	2	-0.290658	0.845956
STS 18	3	2	0.297212	0.867901
STS 18	4	2	0.622974	0.863441
STS 18	5	2	0.456936	0.902871
STS 18	6	2	0.289041	0.952862
STS 18	1	3	-1.48163	0.505235
STS 18	2	3	-1.1744	0.490881
STS 18	3	3	-0.494385	0.844607
STS 18	4	3	-0.0497345	0.989625
STS 18	5	3	-0.10429	0.916939
STS 18	6	3	-0.365146	0.991929
Superior Frontal 9	1	1	-0.712176	0.783809
Superior Frontal 9	2	1	0.100167	0.980588
Superior Frontal 9	3	1	0.163364	0.998793
Superior Frontal 9	4	1	0.544707	0.944851
Superior Frontal 9	5	1	0.368503	0.922782
Superior Frontal 9	6	1	0.239106	0.959504
Superior Frontal 9	1	2	-1.89222	0.432961
Superior Frontal 9	2	2	-0.845539	0.534337
Superior Frontal 9	3	2	-0.0169885	0.986446
Superior Frontal 9	4	2	0.417592	0.91857
Superior Frontal 9	5	2	0.576131	0.902871
Superior Frontal 9	6	2	0.736686	0.952862
Superior Frontal 9	1	3	-1.37334	0.505235
Superior Frontal 9	2	3	-1.27849	0.490881
Superior Frontal 9	3	3	-0.971134	0.690163
Superior Frontal 9	4	3	-0.805278	0.848099
Superior Frontal 9	5	3	-0.844242	0.88042
Superior Frontal 9	6	3	-0.704667	0.991929
Superior Parietal 12	1	1	-0.82415	0.783809
Superior Parietal 12	2	1	-1.41249	0.877948
Superior Parietal 12	3	1	-1.39701	0.994367
Superior Parietal 12	4	1	-1.09971	0.944851
Superior Parietal 12	5	1	-0.416508	0.922782
Superior Parietal 12	6	1	0.517011	0.931249
Superior Parietal 12	1	2	-1.34608	0.432961
Superior Parietal 12	2	2	-1.9645	0.416826
Superior Parietal 12	3	2	-1.75694	0.525283
Superior Parietal 12	4	2	-1.39768	0.614472
Superior Parietal 12	5	2	-0.378111	0.922378
Superior Parietal 12	6	2	1.01978	0.952862
Superior Parietal 12	1	3	-0.89817	0.535005
Superior Parietal 12	2	3	-1.25178	0.490881
Superior Parietal 12	3	3	-1.55337	0.433185
Superior Parietal 12	4	3	-1.45194	0.498967
Superior Parietal 12	5	3	-0.577001	0.88042
Superior Parietal 12	6	3	0.61329	0.991929
Supramarginal 15	1	1	-1.36729	0.783809
Supramarginal 15	2	1	-1.05653	0.877948
Supramarginal 15	3	1	-0.764325	0.994367
Supramarginal 15	4	1	-0.280954	0.944851
Supramarginal 15	5	1	0.709805	0.922782
Supramarginal 15	6	1	1.8271	0.655781
Supramarginal 15	1	2	-1.6252	0.432961
Supramarginal 15	2	2	-0.979391	0.524508
Supramarginal 15	3	2	-0.541543	0.858274
Supramarginal 15	4	2	-0.0932356	0.973343
Supramarginal 15	5	2	0.538262	0.902871
Supramarginal 15	6	2	1.23234	0.952862
Supramarginal 15	1	3	-1.07713	0.531573
Supramarginal 15	2	3	-1.00274	0.527255
Supramarginal 15	3	3	-0.941023	0.690163
Supramarginal 15	4	3	-0.862392	0.848099
Supramarginal 15	5	3	-0.508573	0.88042
Supramarginal 15	6	3	0.328086	0.991929
Temporal Pole 20	1	1	-1.53147	0.783809
Temporal Pole 20	2	1	-1.35572	0.877948
Temporal Pole 20	3	1	0.03999	0.998793
Temporal Pole 20	4	1	0.918491	0.944851
Temporal Pole 20	5	1	1.10413	0.922782
Temporal Pole 20	6	1	0.304385	0.959504
Temporal Pole 20	1	2	-0.302623	0.772917
Temporal Pole 20	2	2	1.18466	0.501819
Temporal Pole 20	3	2	3.40593	0.0224191
Temporal Pole 20	4	2	1.13476	0.805033
Temporal Pole 20	5	2	-0.0960512	0.952136
Temporal Pole 20	6	2	-0.597191	0.952862
Temporal Pole 20	1	3	-0.700775	0.547903
Temporal Pole 20	2	3	-0.772171	0.575402
Temporal Pole 20	3	3	0.167668	0.921023
Temporal Pole 20	4	3	0.842363	0.848099
Temporal Pole 20	5	3	0.736849	0.88042
Temporal Pole 20	6	3	0.41445	0.991929
Transverse Temporal 21	1	1	-0.699361	0.783809
Transverse Temporal 21	2	1	-0.0617928	0.980588
Transverse Temporal 21	3	1	0.692707	0.994367
Transverse Temporal 21	4	1	0.174488	0.944851
Transverse Temporal 21	5	1	0.0807613	0.968256
Transverse Temporal 21	6	1	0.905119	0.931249
Transverse Temporal 21	1	2	-1.59913	0.432961
Transverse Temporal 21	2	2	-1.79508	0.416826
Transverse Temporal 21	3	2	-1.69036	0.525283
Transverse Temporal 21	4	2	-1.11021	0.805033
Transverse Temporal 21	5	2	-0.507618	0.902871
Transverse Temporal 21	6	2	0.086335	0.959418
Transverse Temporal 21	1	3	-1.53676	0.505235
Transverse Temporal 21	2	3	-1.32049	0.490881
Transverse Temporal 21	3	3	-1.01885	0.690163
Transverse Temporal 21	4	3	-0.701714	0.848099
Transverse Temporal 21	5	3	-0.495663	0.88042
Transverse Temporal 21	6	3	-0.159911	0.991929

## Sheet: mTBI 07
ROI	Depth	CurvatureBin	ZScore_PositiveQSM	PValueFDR_PositiveQSM
Bank, STS 17	1	1	-0.460527	0.843642
Bank, STS 17	2	1	0.148357	0.90879
Bank, STS 17	3	1	-0.022924	0.981711
Bank, STS 17	4	1	-0.401216	0.9709
Bank, STS 17	5	1	-0.303829	0.889982
Bank, STS 17	6	1	-0.307956	0.838408
Bank, STS 17	1	2	-0.910995	0.995774
Bank, STS 17	2	2	-1.16293	0.726109
Bank, STS 17	3	2	-1.45341	0.675709
Bank, STS 17	4	2	-1.54215	0.693346
Bank, STS 17	5	2	-1.23164	0.772913
Bank, STS 17	6	2	-0.221825	0.947674
Bank, STS 17	1	3	-0.499953	0.876506
Bank, STS 17	2	3	-0.735913	0.78738
Bank, STS 17	3	3	-1.02005	0.681389
Bank, STS 17	4	3	-1.07067	0.745067
Bank, STS 17	5	3	-0.508161	0.891108
Bank, STS 17	6	3	0.169451	0.927776
Caudal ACC 32	1	1	4.13712	0.00119578
Caudal ACC 32	2	1	2.49222	0.431619
Caudal ACC 32	3	1	-0.379926	0.981711
Caudal ACC 32	4	1	-0.883127	0.9709
Caudal ACC 32	5	1	-0.323383	0.889982
Caudal ACC 32	6	1	-0.351456	0.838408
Caudal ACC 32	1	2	-0.446821	0.995774
Caudal ACC 32	2	2	-1.48583	0.703217
Caudal ACC 32	3	2	-1.78395	0.632674
Caudal ACC 32	4	2	-1.61831	0.693346
Caudal ACC 32	5	2	-1.55578	0.772913
Caudal ACC 32	6	2	-0.977094	0.947674
Caudal ACC 32	1	3	-1.22011	0.819094
Caudal ACC 32	2	3	-1.38165	0.646933
Caudal ACC 32	3	3	-1.71756	0.612063
Caudal ACC 32	4	3	-1.79184	0.745067
Caudal ACC 32	5	3	-1.47709	0.891108
Caudal ACC 32	6	3	-0.765344	0.892802
Caudal mPFC 7	1	1	-1.41854	0.678893
Caudal mPFC 7	2	1	-1.90615	0.580828
Caudal mPFC 7	3	1	-1.62477	0.708632
Caudal mPFC 7	4	1	-0.456628	0.9709
Caudal mPFC 7	5	1	0.360964	0.889982
Caudal mPFC 7	6	1	0.49154	0.838408
Caudal mPFC 7	1	2	-0.576477	0.995774
Caudal mPFC 7	2	2	-0.912409	0.878059
Caudal mPFC 7	3	2	-0.953298	0.675709
Caudal mPFC 7	4	2	-0.336068	0.963533
Caudal mPFC 7	5	2	0.662501	0.882488
Caudal mPFC 7	6	2	1.10377	0.947674
Caudal mPFC 7	1	3	-0.126028	0.940433
Caudal mPFC 7	2	3	-0.554591	0.848196
Caudal mPFC 7	3	3	-1.09829	0.681389
Caudal mPFC 7	4	3	-0.711498	0.756169
Caudal mPFC 7	5	3	0.72188	0.891108
Caudal mPFC 7	6	3	1.822	0.58187
Cuneus 29	1	1	-1.65962	0.678893
Cuneus 29	2	1	-1.32824	0.626275
Cuneus 29	3	1	-1.36723	0.848811
Cuneus 29	4	1	-1.85049	0.61324
Cuneus 29	5	1	-2.35586	0.628323
Cuneus 29	6	1	-2.29035	0.429282
Cuneus 29	1	2	-1.22755	0.829661
Cuneus 29	2	2	-1.15244	0.726109
Cuneus 29	3	2	-1.02759	0.675709
Cuneus 29	4	2	-0.2551	0.992935
Cuneus 29	5	2	-0.308914	0.910144
Cuneus 29	6	2	-0.880617	0.947674
Cuneus 29	1	3	-0.782982	0.819094
Cuneus 29	2	3	-0.502689	0.848196
Cuneus 29	3	3	-0.0304302	0.975724
Cuneus 29	4	3	0.664139	0.756169
Cuneus 29	5	3	0.568034	0.891108
Cuneus 29	6	3	-0.362123	0.927776
Entorhinal 23	1	1	1.01299	0.678893
Entorhinal 23	2	1	1.78525	0.580828
Entorhinal 23	3	1	1.7799	0.708632
Entorhinal 23	4	1	2.53171	0.385927
Entorhinal 23	5	1	1.90041	0.889982
Entorhinal 23	6	1	-0.220867	0.850202
Entorhinal 23	1	2	1.38389	0.785398
Entorhinal 23	2	2	0.59767	0.881569
Entorhinal 23	3	2	0.0816037	0.934962
Entorhinal 23	4	2	-0.11259	0.992935
Entorhinal 23	5	2	0.00273988	0.997814
Entorhinal 23	6	2	-0.545554	0.947674
Entorhinal 23	1	3	0.331048	0.932617
Entorhinal 23	2	3	0.0880104	0.929868
Entorhinal 23	3	3	0.145292	0.923538
Entorhinal 23	4	3	0.430191	0.782066
Entorhinal 23	5	3	0.80909	0.891108
Entorhinal 23	6	3	1.14364	0.892802
Frontal Pole 1	1	1	-0.46761	0.843642
Frontal Pole 1	2	1	-0.621564	0.861001
Frontal Pole 1	3	1	-0.694157	0.981711
Frontal Pole 1	4	1	-0.36887	0.9709
Frontal Pole 1	5	1	1.051	0.889982
Frontal Pole 1	6	1	1.19917	0.838408
Frontal Pole 1	1	2	0.1927	0.995774
Frontal Pole 1	2	2	-0.128889	0.924641
Frontal Pole 1	3	2	-0.109405	0.934962
Frontal Pole 1	4	2	-0.00885442	0.992935
Frontal Pole 1	5	2	0.0610565	0.997814
Frontal Pole 1	6	2	0.385835	0.947674
Frontal Pole 1	1	3	-0.824229	0.819094
Frontal Pole 1	2	3	-0.932615	0.78738
Frontal Pole 1	3	3	-0.966007	0.681389
Frontal Pole 1	4	3	-1.22257	0.745067
Frontal Pole 1	5	3	-1.43427	0.891108
Frontal Pole 1	6	3	-0.907229	0.892802
Fusiform 24	1	1	1.03102	0.678893
Fusiform 24	2	1	0.873461	0.743666
Fusiform 24	3	1	0.473525	0.981711
Fusiform 24	4	1	-0.182607	0.9709
Fusiform 24	5	1	-0.667966	0.889982
Fusiform 24	6	1	-0.382796	0.838408
Fusiform 24	1	2	0.00529677	0.995774
Fusiform 24	2	2	-0.0522839	0.958302
Fusiform 24	3	2	-0.30775	0.859375
Fusiform 24	4	2	-0.416974	0.958655
Fusiform 24	5	2	0.0336862	0.997814
Fusiform 24	6	2	0.486934	0.947674
Fusiform 24	1	3	-0.523811	0.876506
Fusiform 24	2	3	-0.453319	0.850417
Fusiform 24	3	3	-0.308471	0.912609
Fusiform 24	4	3	-0.588784	0.756169
Fusiform 24	5	3	-0.584356	0.891108
Fusiform 24	6	3	0.610551	0.892802
Inferior Parietal 13	1	1	-1.38256	0.678893
Inferior Parietal 13	2	1	-0.470111	0.861001
Inferior Parietal 13	3	1	-0.452447	0.981711
Inferior Parietal 13	4	1	-0.512481	0.9709
Inferior Parietal 13	5	1	-1.06133	0.889982
Inferior Parietal 13	6	1	-1.44309	0.838408
Inferior Parietal 13	1	2	-0.813782	0.995774
Inferior Parietal 13	2	2	-0.494858	0.881569
Inferior Parietal 13	3	2	-0.322489	0.859375
Inferior Parietal 13	4	2	-0.350037	0.963533
Inferior Parietal 13	5	2	-0.564141	0.882488
Inferior Parietal 13	6	2	-0.754957	0.947674
Inferior Parietal 13	1	3	-1.11568	0.819094
Inferior Parietal 13	2	3	-0.861322	0.78738
Inferior Parietal 13	3	3	-0.931341	0.681389
Inferior Parietal 13	4	3	-0.867149	0.756169
Inferior Parietal 13	5	3	-0.203158	0.9334
Inferior Parietal 13	6	3	-0.125044	0.927776
Inferior Temporal 25	1	1	-1.03093	0.678893
Inferior Temporal 25	2	1	-0.484667	0.861001
Inferior Temporal 25	3	1	-0.186903	0.981711
Inferior Temporal 25	4	1	-0.129899	0.9709
Inferior Temporal 25	5	1	-0.272447	0.889982
Inferior Temporal 25	6	1	-0.686656	0.838408
Inferior Temporal 25	1	2	-0.381545	0.995774
Inferior Temporal 25	2	2	-0.473097	0.881569
Inferior Temporal 25	3	2	-0.765841	0.675709
Inferior Temporal 25	4	2	-1.13711	0.693346
Inferior Temporal 25	5	2	-1.30799	0.772913
Inferior Temporal 25	6	2	-1.00364	0.947674
Inferior Temporal 25	1	3	-0.994987	0.819094
Inferior Temporal 25	2	3	-1.21562	0.762043
Inferior Temporal 25	3	3	-1.39832	0.612063
Inferior Temporal 25	4	3	-1.44538	0.745067
Inferior Temporal 25	5	3	-1.24756	0.891108
Inferior Temporal 25	6	3	-0.498325	0.927776
Insula 30	1	1	2.10793	0.595623
Insula 30	2	1	0.259598	0.861001
Insula 30	3	1	-0.0402684	0.981711
Insula 30	4	1	0.196176	0.9709
Insula 30	5	1	0.770786	0.889982
Insula 30	6	1	1.0272	0.838408
Insula 30	1	2	2.53221	0.167522
Insula 30	2	2	0.724583	0.881569
Insula 30	3	2	-0.203158	0.89145
Insula 30	4	2	-0.760208	0.786238
Insula 30	5	2	-0.528752	0.882488
Insula 30	6	2	-0.281002	0.947674
Insula 30	1	3	-0.799355	0.819094
Insula 30	2	3	-0.49065	0.848196
Insula 30	3	3	-0.309316	0.912609
Insula 30	4	3	-0.696582	0.756169
Insula 30	5	3	-0.800728	0.891108
Insula 30	6	3	-0.198118	0.927776
Isthmus, Cingulate 34	1	1	-0.0115251	0.990805
Isthmus, Cingulate 34	2	1	-0.241782	0.861001
Isthmus, Cingulate 34	3	1	-0.457425	0.981711
Isthmus, Cingulate 34	4	1	-0.379051	0.9709
Isthmus, Cingulate 34	5	1	-0.181147	0.917342
Isthmus, Cingulate 34	6	1	0.0321805	0.974328
Isthmus, Cingulate 34	1	2	0.0295287	0.995774
Isthmus, Cingulate 34	2	2	1.03509	0.786259
Isthmus, Cingulate 34	3	2	1.0944	0.675709
Isthmus, Cingulate 34	4	2	0.482057	0.930957
Isthmus, Cingulate 34	5	2	-0.0470644	0.997814
Isthmus, Cingulate 34	6	2	-0.0169532	0.990359
Isthmus, Cingulate 34	1	3	-0.109541	0.940433
Isthmus, Cingulate 34	2	3	-0.204928	0.917659
Isthmus, Cingulate 34	3	3	-0.463314	0.912609
Isthmus, Cingulate 34	4	3	-0.43829	0.782066
Isthmus, Cingulate 34	5	3	-0.347935	0.916601
Isthmus, Cingulate 34	6	3	-0.253427	0.927776
LOC 26	1	1	0.618913	0.803778
LOC 26	2	1	0.275318	0.861001
LOC 26	3	1	-0.265383	0.981711
LOC 26	4	1	-0.545773	0.9709
LOC 26	5	1	-0.430069	0.889982
LOC 26	6	1	-0.534917	0.838408
LOC 26	1	2	-0.0814051	0.995774
LOC 26	2	2	-0.428614	0.881569
LOC 26	3	2	-0.464448	0.783156
LOC 26	4	2	-0.101725	0.992935
LOC 26	5	2	0.214222	0.941091
LOC 26	6	2	0.101353	0.976725
LOC 26	1	3	-0.208836	0.940433
LOC 26	2	3	-0.256182	0.904185
LOC 26	3	3	-0.318618	0.912609
LOC 26	4	3	-0.453957	0.782066
LOC 26	5	3	-0.469551	0.891108
LOC 26	6	3	-0.261338	0.927776
Lateral OFC 3	1	1	1.32663	0.678893
Lateral OFC 3	2	1	-0.102774	0.918142
Lateral OFC 3	3	1	-1.27395	0.861392
Lateral OFC 3	4	1	-1.25656	0.9709
Lateral OFC 3	5	1	-0.665808	0.889982
Lateral OFC 3	6	1	-0.29451	0.838408
Lateral OFC 3	1	2	2.43769	0.167522
Lateral OFC 3	2	2	2.20362	0.438698
Lateral OFC 3	3	2	0.848432	0.675709
Lateral OFC 3	4	2	-0.027787	0.992935
Lateral OFC 3	5	2	-0.321988	0.910144
Lateral OFC 3	6	2	-0.323366	0.947674
Lateral OFC 3	1	3	-1.13559	0.819094
Lateral OFC 3	2	3	-1.43058	0.646933
Lateral OFC 3	3	3	-1.6279	0.612063
Lateral OFC 3	4	3	-1.35698	0.745067
Lateral OFC 3	5	3	0.122248	0.9334
Lateral OFC 3	6	3	0.786639	0.892802
Lingual Gyrus 28	1	1	-0.285983	0.908493
Lingual Gyrus 28	2	1	-0.239969	0.861001
Lingual Gyrus 28	3	1	-0.2518	0.981711
Lingual Gyrus 28	4	1	-0.66165	0.9709
Lingual Gyrus 28	5	1	-1.54494	0.889982
Lingual Gyrus 28	6	1	-2.23753	0.429282
Lingual Gyrus 28	1	2	-0.693126	0.995774
Lingual Gyrus 28	2	2	-1.57941	0.703217
Lingual Gyrus 28	3	2	-1.81368	0.632674
Lingual Gyrus 28	4	2	-1.51411	0.693346
Lingual Gyrus 28	5	2	-1.20887	0.772913
Lingual Gyrus 28	6	2	-0.783056	0.947674
Lingual Gyrus 28	1	3	0.153165	0.940433
Lingual Gyrus 28	2	3	-0.137457	0.917659
Lingual Gyrus 28	3	3	-0.420083	0.912609
Lingual Gyrus 28	4	3	-0.622721	0.756169
Lingual Gyrus 28	5	3	-0.907271	0.891108
Lingual Gyrus 28	6	3	-0.892595	0.892802
Medial OFC 2	1	1	-0.177849	0.9406
Medial OFC 2	2	1	-0.319912	0.861001
Medial OFC 2	3	1	-0.13983	0.981711
Medial OFC 2	4	1	0.106907	0.9709
Medial OFC 2	5	1	0.38508	0.889982
Medial OFC 2	6	1	0.575329	0.838408
Medial OFC 2	1	2	0.178466	0.995774
Medial OFC 2	2	2	-0.51255	0.881569
Medial OFC 2	3	2	-0.80941	0.675709
Medial OFC 2	4	2	-1.22388	0.693346
Medial OFC 2	5	2	-1.19852	0.772913
Medial OFC 2	6	2	-0.729434	0.947674
Medial OFC 2	1	3	-0.386183	0.932325
Medial OFC 2	2	3	-0.308339	0.888484
Medial OFC 2	3	3	-0.201978	0.923538
Medial OFC 2	4	3	-0.323561	0.81849
Medial OFC 2	5	3	-0.424002	0.891108
Medial OFC 2	6	3	0.239524	0.927776
Middle Temporal 19	1	1	-1.0769	0.678893
Middle Temporal 19	2	1	-0.852917	0.743666
Middle Temporal 19	3	1	-0.48244	0.981711
Middle Temporal 19	4	1	-0.342453	0.9709
Middle Temporal 19	5	1	0.0783418	0.965967
Middle Temporal 19	6	1	0.673322	0.838408
Middle Temporal 19	1	2	-1.32612	0.785398
Middle Temporal 19	2	2	-1.38693	0.703217
Middle Temporal 19	3	2	-1.48557	0.675709
Middle Temporal 19	4	2	-1.61123	0.693346
Middle Temporal 19	5	2	-0.843929	0.854826
Middle Temporal 19	6	2	0.453287	0.947674
Middle Temporal 19	1	3	-0.935041	0.819094
Middle Temporal 19	2	3	-0.949996	0.78738
Middle Temporal 19	3	3	-1.22037	0.681389
Middle Temporal 19	4	3	-0.974308	0.756169
Middle Temporal 19	5	3	0.412692	0.891108
Middle Temporal 19	6	3	2.21895	0.58187
Paracentral 10	1	1	0.725325	0.79603
Paracentral 10	2	1	1.32794	0.626275
Paracentral 10	3	1	0.615737	0.981711
Paracentral 10	4	1	0.174049	0.9709
Paracentral 10	5	1	0.289899	0.889982
Paracentral 10	6	1	0.361784	0.838408
Paracentral 10	1	2	0.316905	0.995774
Paracentral 10	2	2	0.387664	0.881569
Paracentral 10	3	2	-0.212357	0.89145
Paracentral 10	4	2	-0.702347	0.786238
Paracentral 10	5	2	-0.7319	0.882488
Paracentral 10	6	2	-0.674953	0.947674
Paracentral 10	1	3	-0.532483	0.876506
Paracentral 10	2	3	-0.601773	0.845866
Paracentral 10	3	3	-0.916234	0.681389
Paracentral 10	4	3	-1.14736	0.745067
Paracentral 10	5	3	-1.02933	0.891108
Paracentral 10	6	3	-0.784787	0.892802
Parahippocampal 22	1	1	0.607179	0.803778
Parahippocampal 22	2	1	1.58698	0.580828
Parahippocampal 22	3	1	1.82844	0.708632
Parahippocampal 22	4	1	0.840839	0.9709
Parahippocampal 22	5	1	0.88818	0.889982
Parahippocampal 22	6	1	0.835651	0.838408
Parahippocampal 22	1	2	0.401018	0.995774
Parahippocampal 22	2	2	0.612011	0.881569
Parahippocampal 22	3	2	0.974192	0.675709
Parahippocampal 22	4	2	-0.0978178	0.992935
Parahippocampal 22	5	2	-1.03589	0.772913
Parahippocampal 22	6	2	-0.750943	0.947674
Parahippocampal 22	1	3	0.957757	0.819094
Parahippocampal 22	2	3	1.40005	0.646933
Parahippocampal 22	3	3	0.579942	0.90983
Parahippocampal 22	4	3	-0.480246	0.782066
Parahippocampal 22	5	3	-0.00910095	0.992739
Parahippocampal 22	6	3	1.60226	0.741864
Pars Opercularis 8	1	1	-1.2806	0.678893
Pars Opercularis 8	2	1	-1.55653	0.580828
Pars Opercularis 8	3	1	-0.851485	0.981711
Pars Opercularis 8	4	1	-0.384705	0.9709
Pars Opercularis 8	5	1	-0.172072	0.917342
Pars Opercularis 8	6	1	-0.279055	0.838408
Pars Opercularis 8	1	2	-0.840392	0.995774
Pars Opercularis 8	2	2	-1.13524	0.726109
Pars Opercularis 8	3	2	-0.76795	0.675709
Pars Opercularis 8	4	2	-0.611236	0.836158
Pars Opercularis 8	5	2	-0.318256	0.910144
Pars Opercularis 8	6	2	0.148993	0.966872
Pars Opercularis 8	1	3	-0.930878	0.819094
Pars Opercularis 8	2	3	-1.36821	0.646933
Pars Opercularis 8	3	3	-1.52514	0.612063
Pars Opercularis 8	4	3	-1.15669	0.745067
Pars Opercularis 8	5	3	-0.267234	0.926419
Pars Opercularis 8	6	3	0.918554	0.892802
Pars Orbitalis 4	1	1	0.468533	0.843642
Pars Orbitalis 4	2	1	0.394144	0.861001
Pars Orbitalis 4	3	1	0.317365	0.981711
Pars Orbitalis 4	4	1	0.400354	0.9709
Pars Orbitalis 4	5	1	0.334357	0.889982
Pars Orbitalis 4	6	1	0.607086	0.838408
Pars Orbitalis 4	1	2	0.769283	0.995774
Pars Orbitalis 4	2	2	-0.270356	0.88757
Pars Orbitalis 4	3	2	-0.927246	0.675709
Pars Orbitalis 4	4	2	-1.11441	0.693346
Pars Orbitalis 4	5	2	-1.01596	0.772913
Pars Orbitalis 4	6	2	0.223114	0.947674
Pars Orbitalis 4	1	3	-1.09798	0.819094
Pars Orbitalis 4	2	3	-1.43292	0.646933
Pars Orbitalis 4	3	3	-1.6982	0.612063
Pars Orbitalis 4	4	3	-1.68574	0.745067
Pars Orbitalis 4	5	3	-0.53588	0.891108
Pars Orbitalis 4	6	3	1.49949	0.757896
Pars Triangularis 5	1	1	-0.95354	0.680633
Pars Triangularis 5	2	1	-0.931246	0.743666
Pars Triangularis 5	3	1	-0.157182	0.981711
Pars Triangularis 5	4	1	0.643269	0.9709
Pars Triangularis 5	5	1	1.06578	0.889982
Pars Triangularis 5	6	1	1.01901	0.838408
Pars Triangularis 5	1	2	-0.206323	0.995774
Pars Triangularis 5	2	2	-0.606661	0.881569
Pars Triangularis 5	3	2	-0.875419	0.675709
Pars Triangularis 5	4	2	-0.92333	0.786238
Pars Triangularis 5	5	2	-0.601237	0.882488
Pars Triangularis 5	6	2	0.517914	0.947674
Pars Triangularis 5	1	3	-1.19478	0.819094
Pars Triangularis 5	2	3	-1.7493	0.646933
Pars Triangularis 5	3	3	-1.67371	0.612063
Pars Triangularis 5	4	3	-1.49393	0.745067
Pars Triangularis 5	5	3	-0.118152	0.9334
Pars Triangularis 5	6	3	1.85074	0.58187
Pericalcarine 27	1	1	-1.62495	0.678893
Pericalcarine 27	2	1	-1.65741	0.580828
Pericalcarine 27	3	1	-1.82978	0.708632
Pericalcarine 27	4	1	-1.7982	0.61324
Pericalcarine 27	5	1	-1.64325	0.889982
Pericalcarine 27	6	1	-1.69962	0.838408
Pericalcarine 27	1	2	0.586315	0.995774
Pericalcarine 27	2	2	0.275746	0.88757
Pericalcarine 27	3	2	-0.553044	0.758767
Pericalcarine 27	4	2	-1.35849	0.693346
Pericalcarine 27	5	2	-1.92556	0.772913
Pericalcarine 27	6	2	-2.21754	0.903941
Pericalcarine 27	1	3	0.367891	0.932325
Pericalcarine 27	2	3	0.34186	0.888484
Pericalcarine 27	3	3	0.17028	0.923538
Pericalcarine 27	4	3	-0.105652	0.943611
Pericalcarine 27	5	3	-0.410505	0.891108
Pericalcarine 27	6	3	-0.790708	0.892802
Postcentral 14	1	1	-0.636638	0.803778
Postcentral 14	2	1	-0.870511	0.743666
Postcentral 14	3	1	-0.742108	0.981711
Postcentral 14	4	1	-0.289511	0.9709
Postcentral 14	5	1	-0.280646	0.889982
Postcentral 14	6	1	-0.681285	0.838408
Postcentral 14	1	2	-0.207256	0.995774
Postcentral 14	2	2	-0.385227	0.881569
Postcentral 14	3	2	-0.595687	0.749882
Postcentral 14	4	2	-0.697296	0.786238
Postcentral 14	5	2	-0.678043	0.882488
Postcentral 14	6	2	-0.566117	0.947674
Postcentral 14	1	3	0.00646902	0.994839
Postcentral 14	2	3	-0.159101	0.917659
Postcentral 14	3	3	-0.359044	0.912609
Postcentral 14	4	3	0.01867	0.985104
Postcentral 14	5	3	1.06014	0.891108
Postcentral 14	6	3	1.83128	0.58187
Posterior Cingulate 33	1	1	0.736322	0.79603
Posterior Cingulate 33	2	1	0.887437	0.743666
Posterior Cingulate 33	3	1	0.2979	0.981711
Posterior Cingulate 33	4	1	0.0604514	0.9709
Posterior Cingulate 33	5	1	0.997371	0.889982
Posterior Cingulate 33	6	1	1.21083	0.838408
Posterior Cingulate 33	1	2	1.65919	0.66013
Posterior Cingulate 33	2	2	1.62335	0.703217
Posterior Cingulate 33	3	2	0.711183	0.675709
Posterior Cingulate 33	4	2	1.16526	0.693346
Posterior Cingulate 33	5	2	2.0174	0.772913
Posterior Cingulate 33	6	2	1.87196	0.947674
Posterior Cingulate 33	1	3	-1.11221	0.819094
Posterior Cingulate 33	2	3	-1.56021	0.646933
Posterior Cingulate 33	3	3	-1.44473	0.612063
Posterior Cingulate 33	4	3	-0.687734	0.756169
Posterior Cingulate 33	5	3	0.266076	0.926419
Posterior Cingulate 33	6	3	0.595609	0.892802
Precentral 11	1	1	-1.57555	0.678893
Precentral 11	2	1	-1.56929	0.580828
Precentral 11	3	1	-0.891234	0.981711
Precentral 11	4	1	-0.0364799	0.9709
Precentral 11	5	1	0.320852	0.889982
Precentral 11	6	1	0.267492	0.838408
Precentral 11	1	2	-0.32582	0.995774
Precentral 11	2	2	-0.207832	0.88757
Precentral 11	3	2	0.711967	0.675709
Precentral 11	4	2	1.30469	0.693346
Precentral 11	5	2	1.38106	0.772913
Precentral 11	6	2	1.23362	0.947674
Precentral 11	1	3	-0.654885	0.876506
Precentral 11	2	3	-0.908775	0.78738
Precentral 11	3	3	-0.759824	0.800538
Precentral 11	4	3	-0.255058	0.848595
Precentral 11	5	3	0.157363	0.9334
Precentral 11	6	3	-0.0274228	0.978123
Precuneus 16	1	1	0.349505	0.898828
Precuneus 16	2	1	0.335716	0.861001
Precuneus 16	3	1	0.0827227	0.981711
Precuneus 16	4	1	-0.732122	0.9709
Precuneus 16	5	1	-1.0261	0.889982
Precuneus 16	6	1	-0.87312	0.838408
Precuneus 16	1	2	-1.54725	0.690214
Precuneus 16	2	2	-1.14148	0.726109
Precuneus 16	3	2	-0.732993	0.675709
Precuneus 16	4	2	-0.790092	0.786238
Precuneus 16	5	2	-1.10649	0.772913
Precuneus 16	6	2	-1.15777	0.947674
Precuneus 16	1	3	-1.92144	0.819094
Precuneus 16	2	3	-1.88877	0.646933
Precuneus 16	3	3	-1.54879	0.612063
Precuneus 16	4	3	-0.877111	0.756169
Precuneus 16	5	3	-0.725482	0.891108
Precuneus 16	6	3	-0.624605	0.892802
Rostral ACC 31	1	1	-0.331574	0.898828
Rostral ACC 31	2	1	-0.98856	0.743666
Rostral ACC 31	3	1	-1.68202	0.708632
Rostral ACC 31	4	1	-1.14998	0.9709
Rostral ACC 31	5	1	-0.0205691	0.983589
Rostral ACC 31	6	1	0.853636	0.838408
Rostral ACC 31	1	2	1.15211	0.847537
Rostral ACC 31	2	2	-0.590862	0.881569
Rostral ACC 31	3	2	-1.11897	0.675709
Rostral ACC 31	4	2	-1.20931	0.693346
Rostral ACC 31	5	2	-1.13149	0.772913
Rostral ACC 31	6	2	0.206779	0.947674
Rostral ACC 31	1	3	-0.501784	0.876506
Rostral ACC 31	2	3	-0.375069	0.888484
Rostral ACC 31	3	3	-0.421839	0.912609
Rostral ACC 31	4	3	-0.688785	0.756169
Rostral ACC 31	5	3	-0.785523	0.891108
Rostral ACC 31	6	3	-0.436731	0.927776
Rostral mPFC 6	1	1	-0.884374	0.711156
Rostral mPFC 6	2	1	-1.33665	0.626275
Rostral mPFC 6	3	1	-1.35708	0.848811
Rostral mPFC 6	4	1	-2.10632	0.598004
Rostral mPFC 6	5	1	-1.36464	0.889982
Rostral mPFC 6	6	1	-0.749196	0.838408
Rostral mPFC 6	1	2	-1.97012	0.415014
Rostral mPFC 6	2	2	-2.06727	0.438698
Rostral mPFC 6	3	2	-1.9596	0.632674
Rostral mPFC 6	4	2	-2.09347	0.693346
Rostral mPFC 6	5	2	-1.61361	0.772913
Rostral mPFC 6	6	2	-0.424045	0.947674
Rostral mPFC 6	1	3	-1.80617	0.819094
Rostral mPFC 6	2	3	-1.91307	0.646933
Rostral mPFC 6	3	3	-2.08179	0.612063
Rostral mPFC 6	4	3	-2.32291	0.686252
Rostral mPFC 6	5	3	-2.24562	0.840764
Rostral mPFC 6	6	3	-0.871273	0.892802
STS 18	1	1	1.05041	0.678893
STS 18	2	1	0.474425	0.861001
STS 18	3	1	0.43322	0.981711
STS 18	4	1	0.868362	0.9709
STS 18	5	1	1.06179	0.889982
STS 18	6	1	0.271398	0.838408
STS 18	1	2	-0.0624481	0.995774
STS 18	2	2	-0.759561	0.881569
STS 18	3	2	-0.892124	0.675709
STS 18	4	2	-0.899664	0.786238
STS 18	5	2	-0.471372	0.902949
STS 18	6	2	0.0120841	0.990359
STS 18	1	3	-0.49768	0.876506
STS 18	2	3	-0.81416	0.78738
STS 18	3	3	-0.913964	0.681389
STS 18	4	3	-1.06942	0.745067
STS 18	5	3	-0.743015	0.891108
STS 18	6	3	0.27054	0.927776
Superior Frontal 9	1	1	-1.17258	0.678893
Superior Frontal 9	2	1	-0.949564	0.743666
Superior Frontal 9	3	1	-0.503188	0.981711
Superior Frontal 9	4	1	-0.321519	0.9709
Superior Frontal 9	5	1	0.609274	0.889982
Superior Frontal 9	6	1	0.647478	0.838408
Superior Frontal 9	1	2	0.437259	0.995774
Superior Frontal 9	2	2	-0.660456	0.881569
Superior Frontal 9	3	2	-1.12053	0.675709
Superior Frontal 9	4	2	-1.38582	0.693346
Superior Frontal 9	5	2	-0.837572	0.854826
Superior Frontal 9	6	2	-0.210138	0.947674
Superior Frontal 9	1	3	-0.150482	0.940433
Superior Frontal 9	2	3	-0.733645	0.78738
Superior Frontal 9	3	3	-1.25277	0.681389
Superior Frontal 9	4	3	-1.26367	0.745067
Superior Frontal 9	5	3	-0.654866	0.891108
Superior Frontal 9	6	3	0.128983	0.927776
Superior Parietal 12	1	1	-0.144291	0.9406
Superior Parietal 12	2	1	0.524577	0.861001
Superior Parietal 12	3	1	0.084844	0.981711
Superior Parietal 12	4	1	-0.349401	0.9709
Superior Parietal 12	5	1	-0.470365	0.889982
Superior Parietal 12	6	1	-0.68419	0.838408
Superior Parietal 12	1	2	-0.743063	0.995774
Superior Parietal 12	2	2	0.228745	0.88757
Superior Parietal 12	3	2	0.460786	0.783156
Superior Parietal 12	4	2	-0.038387	0.992935
Superior Parietal 12	5	2	-0.576747	0.882488
Superior Parietal 12	6	2	-0.785429	0.947674
Superior Parietal 12	1	3	-1.40802	0.819094
Superior Parietal 12	2	3	-1.00698	0.78738
Superior Parietal 12	3	3	-0.281402	0.912609
Superior Parietal 12	4	3	0.604574	0.756169
Superior Parietal 12	5	3	0.857441	0.891108
Superior Parietal 12	6	3	0.414641	0.927776
Supramarginal 15	1	1	0.146012	0.9406
Supramarginal 15	2	1	-0.320784	0.861001
Supramarginal 15	3	1	-0.432101	0.981711
Supramarginal 15	4	1	-0.600287	0.9709
Supramarginal 15	5	1	-0.789611	0.889982
Supramarginal 15	6	1	-1.02989	0.838408
Supramarginal 15	1	2	0.100622	0.995774
Supramarginal 15	2	2	-0.350079	0.881911
Supramarginal 15	3	2	-0.730608	0.675709
Supramarginal 15	4	2	-0.757319	0.786238
Supramarginal 15	5	2	-0.284145	0.910144
Supramarginal 15	6	2	-0.296771	0.947674
Supramarginal 15	1	3	-0.164519	0.940433
Supramarginal 15	2	3	-0.643112	0.84215
Supramarginal 15	3	3	-0.695464	0.8275
Supramarginal 15	4	3	-0.328958	0.81849
Supramarginal 15	5	3	0.554072	0.891108
Supramarginal 15	6	3	0.829706	0.892802
Temporal Pole 20	1	1	-0.995528	0.678893
Temporal Pole 20	2	1	-1.08142	0.743666
Temporal Pole 20	3	1	-0.799204	0.981711
Temporal Pole 20	4	1	-1.07745	0.9709
Temporal Pole 20	5	1	-1.29233	0.889982
Temporal Pole 20	6	1	-1.2389	0.838408
Temporal Pole 20	1	2	2.84361	0.151659
Temporal Pole 20	2	2	3.69864	0.00736978
Temporal Pole 20	3	2	4.31968	0.000531274
Temporal Pole 20	4	2	0.0259767	0.992935
Temporal Pole 20	5	2	-0.998043	0.772913
Temporal Pole 20	6	2	-0.951702	0.947674
Temporal Pole 20	1	3	0.850649	0.819094
Temporal Pole 20	2	3	0.796473	0.78738
Temporal Pole 20	3	3	0.130242	0.923538
Temporal Pole 20	4	3	-0.753364	0.756169
Temporal Pole 20	5	3	-0.691411	0.891108
Temporal Pole 20	6	3	-0.628415	0.892802
Transverse Temporal 21	1	1	-0.019488	0.990805
Transverse Temporal 21	2	1	-0.698455	0.861001
Transverse Temporal 21	3	1	-0.996659	0.981711
Transverse Temporal 21	4	1	-0.522115	0.9709
Transverse Temporal 21	5	1	-0.393053	0.889982
Transverse Temporal 21	6	1	-0.74068	0.838408
Transverse Temporal 21	1	2	-0.571719	0.995774
Transverse Temporal 21	2	2	-1.41914	0.703217
Transverse Temporal 21	3	2	-1.41464	0.675709
Transverse Temporal 21	4	2	-0.739623	0.786238
Transverse Temporal 21	5	2	-0.31648	0.910144
Transverse Temporal 21	6	2	-0.34289	0.947674
Transverse Temporal 21	1	3	-1.03579	0.819094
Transverse Temporal 21	2	3	-0.895673	0.78738
Transverse Temporal 21	3	3	-1.04991	0.681389
Transverse Temporal 21	4	3	-1.25888	0.745067
Transverse Temporal 21	5	3	-0.968128	0.891108
Transverse Temporal 21	6	3	-0.704723	0.892802

## Sheet: mTBI 08
ROI	Depth	CurvatureBin	ZScore_PositiveQSM	PValueFDR_PositiveQSM
Bank, STS 17	1	1	0.93804	0.982809
Bank, STS 17	2	1	0.952325	0.973641
Bank, STS 17	3	1	0.44743	0.914774
Bank, STS 17	4	1	-0.0847522	0.933196
Bank, STS 17	5	1	-0.374639	0.945009
Bank, STS 17	6	1	-0.411264	0.994239
Bank, STS 17	1	2	-1.34046	0.779924
Bank, STS 17	2	2	-0.834421	0.919811
Bank, STS 17	3	2	-0.514723	0.959544
Bank, STS 17	4	2	-0.654437	0.927966
Bank, STS 17	5	2	-1.05571	0.960044
Bank, STS 17	6	2	-0.910497	0.937417
Bank, STS 17	1	3	-1.49027	0.93621
Bank, STS 17	2	3	-1.07894	0.996876
Bank, STS 17	3	3	-0.707998	0.994913
Bank, STS 17	4	3	-0.832422	0.954206
Bank, STS 17	5	3	-1.4661	0.917489
Bank, STS 17	6	3	-1.71084	0.885076
Caudal ACC 32	1	1	-1.0368	0.982809
Caudal ACC 32	2	1	-0.977963	0.973641
Caudal ACC 32	3	1	-0.837312	0.914774
Caudal ACC 32	4	1	-1.14711	0.933196
Caudal ACC 32	5	1	-1.18767	0.945009
Caudal ACC 32	6	1	-1.04748	0.994239
Caudal ACC 32	1	2	-1.1018	0.779924
Caudal ACC 32	2	2	-0.981249	0.919811
Caudal ACC 32	3	2	-1.1674	0.918178
Caudal ACC 32	4	2	-1.18888	0.927966
Caudal ACC 32	5	2	-1.34211	0.960044
Caudal ACC 32	6	2	-1.18978	0.937417
Caudal ACC 32	1	3	-0.980841	0.93621
Caudal ACC 32	2	3	-1.04844	0.996876
Caudal ACC 32	3	3	-1.06937	0.994913
Caudal ACC 32	4	3	-1.06943	0.954206
Caudal ACC 32	5	3	-1.06961	0.917489
Caudal ACC 32	6	3	-0.679081	0.885076
Caudal mPFC 7	1	1	0.702959	0.982809
Caudal mPFC 7	2	1	0.120044	0.973641
Caudal mPFC 7	3	1	-0.749497	0.914774
Caudal mPFC 7	4	1	-0.904014	0.933196
Caudal mPFC 7	5	1	-0.492624	0.945009
Caudal mPFC 7	6	1	-0.290323	0.994239
Caudal mPFC 7	1	2	0.0337614	0.973093
Caudal mPFC 7	2	2	-0.519064	0.967971
Caudal mPFC 7	3	2	-0.733303	0.959544
Caudal mPFC 7	4	2	-0.523144	0.927966
Caudal mPFC 7	5	2	-0.106175	0.972659
Caudal mPFC 7	6	2	-0.148086	0.937417
Caudal mPFC 7	1	3	-0.806789	0.93621
Caudal mPFC 7	2	3	-1.02664	0.996876
Caudal mPFC 7	3	3	-1.16251	0.994913
Caudal mPFC 7	4	3	-1.07731	0.954206
Caudal mPFC 7	5	3	-1.02898	0.917489
Caudal mPFC 7	6	3	-1.12089	0.885076
Cuneus 29	1	1	-0.0578063	0.982809
Cuneus 29	2	1	0.213531	0.973641
Cuneus 29	3	1	0.121552	0.914774
Cuneus 29	4	1	-0.250316	0.933196
Cuneus 29	5	1	-0.349644	0.945009
Cuneus 29	6	1	0.00721982	0.994239
Cuneus 29	1	2	-0.638422	0.852703
Cuneus 29	2	2	-0.88612	0.919811
Cuneus 29	3	2	-1.19367	0.918178
Cuneus 29	4	2	-0.815461	0.927966
Cuneus 29	5	2	-0.507385	0.960044
Cuneus 29	6	2	-0.442207	0.937417
Cuneus 29	1	3	0.0279162	0.977729
Cuneus 29	2	3	0.260432	0.996876
Cuneus 29	3	3	0.358625	0.994913
Cuneus 29	4	3	0.201478	0.954206
Cuneus 29	5	3	-0.232558	0.970044
Cuneus 29	6	3	-0.570362	0.885076
Entorhinal 23	1	1	1.04342	0.982809
Entorhinal 23	2	1	1.24886	0.973641
Entorhinal 23	3	1	1.46251	0.914774
Entorhinal 23	4	1	1.71245	0.933196
Entorhinal 23	5	1	1.02832	0.945009
Entorhinal 23	6	1	0.201093	0.994239
Entorhinal 23	1	2	0.846801	0.779924
Entorhinal 23	2	2	1.08777	0.919811
Entorhinal 23	3	2	2.16487	0.516761
Entorhinal 23	4	2	3.28452	0.0347329
Entorhinal 23	5	2	1.34653	0.960044
Entorhinal 23	6	2	0.498838	0.937417
Entorhinal 23	1	3	-0.596457	0.93621
Entorhinal 23	2	3	-0.0563101	0.998332
Entorhinal 23	3	3	0.637727	0.994913
Entorhinal 23	4	3	0.518885	0.954206
Entorhinal 23	5	3	0.0733675	0.970044
Entorhinal 23	6	3	-0.0993084	0.973589
Frontal Pole 1	1	1	-0.205136	0.982809
Frontal Pole 1	2	1	-0.452339	0.973641
Frontal Pole 1	3	1	-0.427862	0.914774
Frontal Pole 1	4	1	-0.892181	0.933196
Frontal Pole 1	5	1	-1.49728	0.945009
Frontal Pole 1	6	1	-1.4388	0.994239
Frontal Pole 1	1	2	-0.903748	0.779924
Frontal Pole 1	2	2	-1.2742	0.919811
Frontal Pole 1	3	2	-1.49891	0.757908
Frontal Pole 1	4	2	-1.48005	0.927966
Frontal Pole 1	5	2	-1.32969	0.960044
Frontal Pole 1	6	2	-1.10892	0.937417
Frontal Pole 1	1	3	-0.457969	0.93621
Frontal Pole 1	2	3	-0.315085	0.996876
Frontal Pole 1	3	3	-0.175854	0.994913
Frontal Pole 1	4	3	0.0590844	0.954206
Frontal Pole 1	5	3	0.457044	0.917489
Frontal Pole 1	6	3	0.905836	0.885076
Fusiform 24	1	1	-0.00883362	0.992952
Fusiform 24	2	1	0.0613143	0.973641
Fusiform 24	3	1	0.162652	0.914774
Fusiform 24	4	1	0.161906	0.933196
Fusiform 24	5	1	-0.188437	0.945009
Fusiform 24	6	1	-0.465696	0.994239
Fusiform 24	1	2	0.0337288	0.973093
Fusiform 24	2	2	0.213644	0.967971
Fusiform 24	3	2	0.293613	0.959544
Fusiform 24	4	2	0.2749	0.927966
Fusiform 24	5	2	-0.00775968	0.993809
Fusiform 24	6	2	-0.45859	0.937417
Fusiform 24	1	3	-0.56415	0.93621
Fusiform 24	2	3	-0.521627	0.996876
Fusiform 24	3	3	-0.167192	0.994913
Fusiform 24	4	3	0.278937	0.954206
Fusiform 24	5	3	0.215068	0.970044
Fusiform 24	6	3	0.0331077	0.973589
Inferior Parietal 13	1	1	-0.989235	0.982809
Inferior Parietal 13	2	1	-0.782055	0.973641
Inferior Parietal 13	3	1	-0.320657	0.914774
Inferior Parietal 13	4	1	-0.0838251	0.933196
Inferior Parietal 13	5	1	-0.725632	0.945009
Inferior Parietal 13	6	1	-1.155	0.994239
Inferior Parietal 13	1	2	0.852333	0.779924
Inferior Parietal 13	2	2	0.911666	0.919811
Inferior Parietal 13	3	2	0.696076	0.959544
Inferior Parietal 13	4	2	0.613362	0.927966
Inferior Parietal 13	5	2	0.93562	0.960044
Inferior Parietal 13	6	2	0.741841	0.937417
Inferior Parietal 13	1	3	0.629367	0.93621
Inferior Parietal 13	2	3	0.791387	0.996876
Inferior Parietal 13	3	3	0.93697	0.994913
Inferior Parietal 13	4	3	0.932664	0.954206
Inferior Parietal 13	5	3	0.739797	0.917489
Inferior Parietal 13	6	3	0.322755	0.910393
Inferior Temporal 25	1	1	0.626289	0.982809
Inferior Temporal 25	2	1	0.513291	0.973641
Inferior Temporal 25	3	1	0.563659	0.914774
Inferior Temporal 25	4	1	0.251246	0.933196
Inferior Temporal 25	5	1	-0.24615	0.945009
Inferior Temporal 25	6	1	-0.599572	0.994239
Inferior Temporal 25	1	2	-0.568748	0.852703
Inferior Temporal 25	2	2	-0.532039	0.967971
Inferior Temporal 25	3	2	-0.225921	0.959544
Inferior Temporal 25	4	2	-0.103288	0.927966
Inferior Temporal 25	5	2	-0.333963	0.960044
Inferior Temporal 25	6	2	-0.464825	0.937417
Inferior Temporal 25	1	3	0.255248	0.93621
Inferior Temporal 25	2	3	0.499777	0.996876
Inferior Temporal 25	3	3	0.828939	0.994913
Inferior Temporal 25	4	3	0.692573	0.954206
Inferior Temporal 25	5	3	0.150563	0.970044
Inferior Temporal 25	6	3	-0.128356	0.973589
Insula 30	1	1	-0.449619	0.982809
Insula 30	2	1	-0.092613	0.973641
Insula 30	3	1	-0.345785	0.914774
Insula 30	4	1	-0.545275	0.933196
Insula 30	5	1	-0.689024	0.945009
Insula 30	6	1	-0.618252	0.994239
Insula 30	1	2	-0.312984	0.915927
Insula 30	2	2	-0.257941	0.967971
Insula 30	3	2	-0.273048	0.959544
Insula 30	4	2	-0.619106	0.927966
Insula 30	5	2	-0.992684	0.960044
Insula 30	6	2	-1.2262	0.937417
Insula 30	1	3	-0.30412	0.93621
Insula 30	2	3	-0.226315	0.996876
Insula 30	3	3	-0.281192	0.994913
Insula 30	4	3	-0.394027	0.954206
Insula 30	5	3	-0.790888	0.917489
Insula 30	6	3	-1.03473	0.885076
Isthmus, Cingulate 34	1	1	-1.3806	0.982809
Isthmus, Cingulate 34	2	1	-1.07484	0.973641
Isthmus, Cingulate 34	3	1	-0.422166	0.914774
Isthmus, Cingulate 34	4	1	-0.270806	0.933196
Isthmus, Cingulate 34	5	1	-0.136186	0.945009
Isthmus, Cingulate 34	6	1	-0.0079975	0.994239
Isthmus, Cingulate 34	1	2	-1.47526	0.779924
Isthmus, Cingulate 34	2	2	-0.784321	0.919811
Isthmus, Cingulate 34	3	2	-0.247434	0.959544
Isthmus, Cingulate 34	4	2	-0.181583	0.927966
Isthmus, Cingulate 34	5	2	-0.23444	0.960044
Isthmus, Cingulate 34	6	2	-0.153287	0.937417
Isthmus, Cingulate 34	1	3	-0.309984	0.93621
Isthmus, Cingulate 34	2	3	-0.131149	0.998332
Isthmus, Cingulate 34	3	3	-0.0262188	0.994913
Isthmus, Cingulate 34	4	3	-0.0607555	0.954206
Isthmus, Cingulate 34	5	3	-0.124702	0.970044
Isthmus, Cingulate 34	6	3	-0.211658	0.943357
LOC 26	1	1	-0.891171	0.982809
LOC 26	2	1	-0.835193	0.973641
LOC 26	3	1	-0.686072	0.914774
LOC 26	4	1	-1.26198	0.933196
LOC 26	5	1	-2.25352	0.823703
LOC 26	6	1	-2.22567	0.635697
LOC 26	1	2	-0.984177	0.779924
LOC 26	2	2	-0.571231	0.967971
LOC 26	3	2	-0.228278	0.959544
LOC 26	4	2	-0.144811	0.927966
LOC 26	5	2	-0.22901	0.960044
LOC 26	6	2	-0.104636	0.939688
LOC 26	1	3	0.712452	0.93621
LOC 26	2	3	0.972906	0.996876
LOC 26	3	3	1.52144	0.994913
LOC 26	4	3	1.93187	0.954206
LOC 26	5	3	1.53977	0.917489
LOC 26	6	3	0.983091	0.885076
Lateral OFC 3	1	1	0.257808	0.982809
Lateral OFC 3	2	1	0.562357	0.973641
Lateral OFC 3	3	1	0.821881	0.914774
Lateral OFC 3	4	1	1.08834	0.933196
Lateral OFC 3	5	1	0.766993	0.945009
Lateral OFC 3	6	1	0.241057	0.994239
Lateral OFC 3	1	2	0.0875942	0.973093
Lateral OFC 3	2	2	0.1598	0.967971
Lateral OFC 3	3	2	0.402803	0.959544
Lateral OFC 3	4	2	0.360969	0.927966
Lateral OFC 3	5	2	0.0616779	0.979632
Lateral OFC 3	6	2	-0.209464	0.937417
Lateral OFC 3	1	3	1.03579	0.93621
Lateral OFC 3	2	3	0.597588	0.996876
Lateral OFC 3	3	3	-0.394657	0.994913
Lateral OFC 3	4	3	-1.20642	0.954206
Lateral OFC 3	5	3	-1.23545	0.917489
Lateral OFC 3	6	3	-0.754436	0.885076
Lingual Gyrus 28	1	1	-0.610717	0.982809
Lingual Gyrus 28	2	1	-0.570776	0.973641
Lingual Gyrus 28	3	1	-0.454544	0.914774
Lingual Gyrus 28	4	1	-0.339955	0.933196
Lingual Gyrus 28	5	1	-0.323968	0.945009
Lingual Gyrus 28	6	1	-0.532215	0.994239
Lingual Gyrus 28	1	2	0.558024	0.852703
Lingual Gyrus 28	2	2	0.427753	0.967971
Lingual Gyrus 28	3	2	0.192461	0.959544
Lingual Gyrus 28	4	2	-0.0904038	0.927966
Lingual Gyrus 28	5	2	-0.473607	0.960044
Lingual Gyrus 28	6	2	-0.834248	0.937417
Lingual Gyrus 28	1	3	-0.714916	0.93621
Lingual Gyrus 28	2	3	-0.640404	0.996876
Lingual Gyrus 28	3	3	-0.459791	0.994913
Lingual Gyrus 28	4	3	-0.343353	0.954206
Lingual Gyrus 28	5	3	-0.323594	0.970044
Lingual Gyrus 28	6	3	-0.416803	0.885076
Medial OFC 2	1	1	-0.18465	0.982809
Medial OFC 2	2	1	-0.144177	0.973641
Medial OFC 2	3	1	-0.170239	0.914774
Medial OFC 2	4	1	-0.228923	0.933196
Medial OFC 2	5	1	-0.0916332	0.945009
Medial OFC 2	6	1	0.252765	0.994239
Medial OFC 2	1	2	-1.29621	0.779924
Medial OFC 2	2	2	-0.793781	0.919811
Medial OFC 2	3	2	-0.557071	0.959544
Medial OFC 2	4	2	-0.712355	0.927966
Medial OFC 2	5	2	-0.961745	0.960044
Medial OFC 2	6	2	-1.05791	0.937417
Medial OFC 2	1	3	-0.868695	0.93621
Medial OFC 2	2	3	-0.872882	0.996876
Medial OFC 2	3	3	-0.882579	0.994913
Medial OFC 2	4	3	-0.547688	0.954206
Medial OFC 2	5	3	0.0211488	0.983127
Medial OFC 2	6	3	0.601534	0.885076
Middle Temporal 19	1	1	-0.311004	0.982809
Middle Temporal 19	2	1	0.291996	0.973641
Middle Temporal 19	3	1	1.40848	0.914774
Middle Temporal 19	4	1	1.3688	0.933196
Middle Temporal 19	5	1	-0.0823338	0.945009
Middle Temporal 19	6	1	-1.17583	0.994239
Middle Temporal 19	1	2	1.1762	0.779924
Middle Temporal 19	2	2	1.48988	0.919811
Middle Temporal 19	3	2	1.41852	0.757908
Middle Temporal 19	4	2	1.21538	0.927966
Middle Temporal 19	5	2	-0.236096	0.960044
Middle Temporal 19	6	2	-1.22102	0.937417
Middle Temporal 19	1	3	-0.511955	0.93621
Middle Temporal 19	2	3	-0.318212	0.996876
Middle Temporal 19	3	3	-0.0256258	0.994913
Middle Temporal 19	4	3	-0.233548	0.954206
Middle Temporal 19	5	3	-0.98433	0.917489
Middle Temporal 19	6	3	-1.5173	0.885076
Paracentral 10	1	1	-0.462392	0.982809
Paracentral 10	2	1	0.0435204	0.973641
Paracentral 10	3	1	0.107019	0.914774
Paracentral 10	4	1	0.397584	0.933196
Paracentral 10	5	1	0.443988	0.945009
Paracentral 10	6	1	0.15204	0.994239
Paracentral 10	1	2	0.566974	0.852703
Paracentral 10	2	2	0.402495	0.967971
Paracentral 10	3	2	0.046505	0.962908
Paracentral 10	4	2	0.335449	0.927966
Paracentral 10	5	2	0.385112	0.960044
Paracentral 10	6	2	0.276486	0.937417
Paracentral 10	1	3	-0.664103	0.93621
Paracentral 10	2	3	-0.651406	0.996876
Paracentral 10	3	3	-0.744035	0.994913
Paracentral 10	4	3	-0.68761	0.954206
Paracentral 10	5	3	-0.615155	0.917489
Paracentral 10	6	3	-0.656972	0.885076
Parahippocampal 22	1	1	-0.114655	0.982809
Parahippocampal 22	2	1	-0.599703	0.973641
Parahippocampal 22	3	1	-0.351139	0.914774
Parahippocampal 22	4	1	0.301407	0.933196
Parahippocampal 22	5	1	0.138196	0.945009
Parahippocampal 22	6	1	-1.03262	0.994239
Parahippocampal 22	1	2	1.72032	0.779924
Parahippocampal 22	2	2	1.79487	0.919811
Parahippocampal 22	3	2	2.33388	0.516761
Parahippocampal 22	4	2	2.23039	0.437271
Parahippocampal 22	5	2	0.821726	0.960044
Parahippocampal 22	6	2	-0.188831	0.937417
Parahippocampal 22	1	3	0.545266	0.93621
Parahippocampal 22	2	3	0.694806	0.996876
Parahippocampal 22	3	3	1.05262	0.994913
Parahippocampal 22	4	3	1.09262	0.954206
Parahippocampal 22	5	3	1.01565	0.917489
Parahippocampal 22	6	3	0.655753	0.885076
Pars Opercularis 8	1	1	0.570119	0.982809
Pars Opercularis 8	2	1	0.92635	0.973641
Pars Opercularis 8	3	1	1.05844	0.914774
Pars Opercularis 8	4	1	1.03174	0.933196
Pars Opercularis 8	5	1	0.453614	0.945009
Pars Opercularis 8	6	1	-0.0609401	0.994239
Pars Opercularis 8	1	2	-0.853123	0.779924
Pars Opercularis 8	2	2	-0.591761	0.967971
Pars Opercularis 8	3	2	-0.511973	0.959544
Pars Opercularis 8	4	2	-0.588886	0.927966
Pars Opercularis 8	5	2	-0.577752	0.960044
Pars Opercularis 8	6	2	-0.471667	0.937417
Pars Opercularis 8	1	3	-0.084474	0.977729
Pars Opercularis 8	2	3	-0.0194115	0.998332
Pars Opercularis 8	3	3	-0.0497614	0.994913
Pars Opercularis 8	4	3	-0.353928	0.954206
Pars Opercularis 8	5	3	-0.872767	0.917489
Pars Opercularis 8	6	3	-0.980608	0.885076
Pars Orbitalis 4	1	1	-0.546544	0.982809
Pars Orbitalis 4	2	1	-0.0330417	0.973641
Pars Orbitalis 4	3	1	1.11374	0.914774
Pars Orbitalis 4	4	1	1.51132	0.933196
Pars Orbitalis 4	5	1	1.03438	0.945009
Pars Orbitalis 4	6	1	0.290307	0.994239
Pars Orbitalis 4	1	2	0.0420024	0.973093
Pars Orbitalis 4	2	2	-0.101042	0.967971
Pars Orbitalis 4	3	2	0.537281	0.959544
Pars Orbitalis 4	4	2	0.93998	0.927966
Pars Orbitalis 4	5	2	0.126421	0.972659
Pars Orbitalis 4	6	2	-0.833363	0.937417
Pars Orbitalis 4	1	3	0.730479	0.93621
Pars Orbitalis 4	2	3	1.05545	0.996876
Pars Orbitalis 4	3	3	1.14164	0.994913
Pars Orbitalis 4	4	3	0.507732	0.954206
Pars Orbitalis 4	5	3	-0.574539	0.917489
Pars Orbitalis 4	6	3	-0.929392	0.885076
Pars Triangularis 5	1	1	0.398954	0.982809
Pars Triangularis 5	2	1	0.789921	0.973641
Pars Triangularis 5	3	1	0.662315	0.914774
Pars Triangularis 5	4	1	0.320677	0.933196
Pars Triangularis 5	5	1	0.127375	0.945009
Pars Triangularis 5	6	1	-0.141964	0.994239
Pars Triangularis 5	1	2	-0.251675	0.939446
Pars Triangularis 5	2	2	0.0758971	0.967971
Pars Triangularis 5	3	2	-0.0674732	0.962908
Pars Triangularis 5	4	2	-0.232288	0.927966
Pars Triangularis 5	5	2	-0.29815	0.960044
Pars Triangularis 5	6	2	-0.252725	0.937417
Pars Triangularis 5	1	3	-0.0576219	0.977729
Pars Triangularis 5	2	3	0.182313	0.998332
Pars Triangularis 5	3	3	0.00637552	0.994913
Pars Triangularis 5	4	3	0.123473	0.954206
Pars Triangularis 5	5	3	0.820849	0.917489
Pars Triangularis 5	6	3	1.12066	0.885076
Pericalcarine 27	1	1	-0.57774	0.982809
Pericalcarine 27	2	1	-0.419906	0.973641
Pericalcarine 27	3	1	-0.207859	0.914774
Pericalcarine 27	4	1	-0.12615	0.933196
Pericalcarine 27	5	1	-0.399296	0.945009
Pericalcarine 27	6	1	-0.685935	0.994239
Pericalcarine 27	1	2	-1.21659	0.779924
Pericalcarine 27	2	2	-1.54779	0.919811
Pericalcarine 27	3	2	-1.67571	0.757908
Pericalcarine 27	4	2	-1.56481	0.927966
Pericalcarine 27	5	2	-1.37733	0.960044
Pericalcarine 27	6	2	-1.15774	0.937417
Pericalcarine 27	1	3	-1.24186	0.93621
Pericalcarine 27	2	3	-1.12754	0.996876
Pericalcarine 27	3	3	-0.888946	0.994913
Pericalcarine 27	4	3	-0.604195	0.954206
Pericalcarine 27	5	3	-0.492141	0.917489
Pericalcarine 27	6	3	-0.56442	0.885076
Postcentral 14	1	1	-1.00712	0.982809
Postcentral 14	2	1	-0.777146	0.973641
Postcentral 14	3	1	-0.207091	0.914774
Postcentral 14	4	1	0.288256	0.933196
Postcentral 14	5	1	0.0689762	0.945009
Postcentral 14	6	1	-0.360676	0.994239
Postcentral 14	1	2	-0.350582	0.914098
Postcentral 14	2	2	-0.195474	0.967971
Postcentral 14	3	2	-0.16833	0.959544
Postcentral 14	4	2	-0.263518	0.927966
Postcentral 14	5	2	-0.349213	0.960044
Postcentral 14	6	2	-0.46551	0.937417
Postcentral 14	1	3	0.814969	0.93621
Postcentral 14	2	3	1.07485	0.996876
Postcentral 14	3	3	0.483885	0.994913
Postcentral 14	4	3	0.0860019	0.954206
Postcentral 14	5	3	0.147058	0.970044
Postcentral 14	6	3	-0.0467951	0.973589
Posterior Cingulate 33	1	1	-0.546507	0.982809
Posterior Cingulate 33	2	1	-0.374668	0.973641
Posterior Cingulate 33	3	1	-0.237276	0.914774
Posterior Cingulate 33	4	1	-0.542954	0.933196
Posterior Cingulate 33	5	1	-0.430579	0.945009
Posterior Cingulate 33	6	1	-0.0903472	0.994239
Posterior Cingulate 33	1	2	-0.917748	0.779924
Posterior Cingulate 33	2	2	-0.991263	0.919811
Posterior Cingulate 33	3	2	-1.58563	0.757908
Posterior Cingulate 33	4	2	-1.85755	0.716634
Posterior Cingulate 33	5	2	-1.08566	0.960044
Posterior Cingulate 33	6	2	-0.263892	0.937417
Posterior Cingulate 33	1	3	-1.0038	0.93621
Posterior Cingulate 33	2	3	-0.974116	0.996876
Posterior Cingulate 33	3	3	-0.796194	0.994913
Posterior Cingulate 33	4	3	-0.320513	0.954206
Posterior Cingulate 33	5	3	0.176554	0.970044
Posterior Cingulate 33	6	3	0.283255	0.910944
Precentral 11	1	1	-0.801449	0.982809
Precentral 11	2	1	-0.338873	0.973641
Precentral 11	3	1	0.171355	0.914774
Precentral 11	4	1	0.576092	0.933196
Precentral 11	5	1	0.727697	0.945009
Precentral 11	6	1	0.639439	0.994239
Precentral 11	1	2	-0.818799	0.779924
Precentral 11	2	2	-0.482561	0.967971
Precentral 11	3	2	-0.121746	0.959544
Precentral 11	4	2	0.19042	0.927966
Precentral 11	5	2	0.462759	0.960044
Precentral 11	6	2	0.481556	0.937417
Precentral 11	1	3	-0.125184	0.977729
Precentral 11	2	3	0.00209072	0.998332
Precentral 11	3	3	0.0624953	0.994913
Precentral 11	4	3	0.169513	0.954206
Precentral 11	5	3	0.517997	0.917489
Precentral 11	6	3	0.74696	0.885076
Precuneus 16	1	1	-0.791531	0.982809
Precuneus 16	2	1	-0.681942	0.973641
Precuneus 16	3	1	-0.855315	0.914774
Precuneus 16	4	1	-0.747323	0.933196
Precuneus 16	5	1	-0.722216	0.945009
Precuneus 16	6	1	-0.675151	0.994239
Precuneus 16	1	2	-1.47871	0.779924
Precuneus 16	2	2	-1.1383	0.919811
Precuneus 16	3	2	-0.886131	0.959544
Precuneus 16	4	2	-0.916103	0.927966
Precuneus 16	5	2	-0.739135	0.960044
Precuneus 16	6	2	-0.309337	0.937417
Precuneus 16	1	3	-1.02761	0.93621
Precuneus 16	2	3	-0.690162	0.996876
Precuneus 16	3	3	-0.468811	0.994913
Precuneus 16	4	3	-0.586448	0.954206
Precuneus 16	5	3	-0.660281	0.917489
Precuneus 16	6	3	-0.454019	0.885076
Rostral ACC 31	1	1	0.0616713	0.982809
Rostral ACC 31	2	1	-0.368836	0.973641
Rostral ACC 31	3	1	-0.481052	0.914774
Rostral ACC 31	4	1	-1.17195	0.933196
Rostral ACC 31	5	1	-1.83937	0.945009
Rostral ACC 31	6	1	-2.04969	0.635697
Rostral ACC 31	1	2	-0.683313	0.852703
Rostral ACC 31	2	2	-0.821822	0.919811
Rostral ACC 31	3	2	-0.914821	0.959544
Rostral ACC 31	4	2	-1.03347	0.927966
Rostral ACC 31	5	2	-1.71095	0.960044
Rostral ACC 31	6	2	-1.95635	0.937417
Rostral ACC 31	1	3	-0.349864	0.93621
Rostral ACC 31	2	3	-0.50008	0.996876
Rostral ACC 31	3	3	-0.697829	0.994913
Rostral ACC 31	4	3	-0.111825	0.954206
Rostral ACC 31	5	3	0.718997	0.917489
Rostral ACC 31	6	3	1.02554	0.885076
Rostral mPFC 6	1	1	-0.311277	0.982809
Rostral mPFC 6	2	1	0.244027	0.973641
Rostral mPFC 6	3	1	0.493261	0.914774
Rostral mPFC 6	4	1	0.789486	0.933196
Rostral mPFC 6	5	1	-0.236758	0.945009
Rostral mPFC 6	6	1	-0.564951	0.994239
Rostral mPFC 6	1	2	-0.479544	0.894698
Rostral mPFC 6	2	2	-0.475406	0.967971
Rostral mPFC 6	3	2	-0.336811	0.959544
Rostral mPFC 6	4	2	-0.284138	0.927966
Rostral mPFC 6	5	2	-0.313101	0.960044
Rostral mPFC 6	6	2	-0.34837	0.937417
Rostral mPFC 6	1	3	-0.369606	0.93621
Rostral mPFC 6	2	3	-0.353007	0.996876
Rostral mPFC 6	3	3	-0.213064	0.994913
Rostral mPFC 6	4	3	0.100597	0.954206
Rostral mPFC 6	5	3	0.601194	0.917489
Rostral mPFC 6	6	3	0.479081	0.885076
STS 18	1	1	0.640153	0.982809
STS 18	2	1	0.872913	0.973641
STS 18	3	1	1.72518	0.914774
STS 18	4	1	1.67271	0.933196
STS 18	5	1	0.249097	0.945009
STS 18	6	1	0.107894	0.994239
STS 18	1	2	-0.833006	0.779924
STS 18	2	2	-0.0396733	0.968354
STS 18	3	2	0.493561	0.959544
STS 18	4	2	0.301478	0.927966
STS 18	5	2	-0.572504	0.960044
STS 18	6	2	-0.941016	0.937417
STS 18	1	3	-0.17468	0.976175
STS 18	2	3	-0.246321	0.996876
STS 18	3	3	-0.0666604	0.994913
STS 18	4	3	-0.0574258	0.954206
STS 18	5	3	-0.502734	0.917489
STS 18	6	3	-0.816645	0.885076
Superior Frontal 9	1	1	-0.22815	0.982809
Superior Frontal 9	2	1	-0.0613099	0.973641
Superior Frontal 9	3	1	-0.186665	0.914774
Superior Frontal 9	4	1	-0.178522	0.933196
Superior Frontal 9	5	1	-0.0992341	0.945009
Superior Frontal 9	6	1	-0.16567	0.994239
Superior Frontal 9	1	2	0.387842	0.914098
Superior Frontal 9	2	2	0.115644	0.967971
Superior Frontal 9	3	2	-0.154598	0.959544
Superior Frontal 9	4	2	-0.325635	0.927966
Superior Frontal 9	5	2	-0.287706	0.960044
Superior Frontal 9	6	2	-0.208127	0.937417
Superior Frontal 9	1	3	0.360626	0.93621
Superior Frontal 9	2	3	0.492047	0.996876
Superior Frontal 9	3	3	0.544539	0.994913
Superior Frontal 9	4	3	0.704578	0.954206
Superior Frontal 9	5	3	0.834755	0.917489
Superior Frontal 9	6	3	0.699243	0.885076
Superior Parietal 12	1	1	-0.739398	0.982809
Superior Parietal 12	2	1	-0.724086	0.973641
Superior Parietal 12	3	1	-0.170949	0.914774
Superior Parietal 12	4	1	0.402354	0.933196
Superior Parietal 12	5	1	0.641535	0.945009
Superior Parietal 12	6	1	0.454013	0.994239
Superior Parietal 12	1	2	-0.38315	0.914098
Superior Parietal 12	2	2	-0.355332	0.967971
Superior Parietal 12	3	2	-0.194542	0.959544
Superior Parietal 12	4	2	-0.162519	0.927966
Superior Parietal 12	5	2	-0.107783	0.972659
Superior Parietal 12	6	2	0.0756623	0.939688
Superior Parietal 12	1	3	-0.898404	0.93621
Superior Parietal 12	2	3	-0.828605	0.996876
Superior Parietal 12	3	3	-0.705736	0.994913
Superior Parietal 12	4	3	-0.591855	0.954206
Superior Parietal 12	5	3	-0.465306	0.917489
Superior Parietal 12	6	3	-0.318988	0.910393
Supramarginal 15	1	1	-0.434437	0.982809
Supramarginal 15	2	1	-0.330567	0.973641
Supramarginal 15	3	1	-0.213671	0.914774
Supramarginal 15	4	1	-0.599082	0.933196
Supramarginal 15	5	1	-1.51626	0.945009
Supramarginal 15	6	1	-1.91033	0.635697
Supramarginal 15	1	2	0.0839606	0.973093
Supramarginal 15	2	2	-0.286253	0.967971
Supramarginal 15	3	2	-0.635196	0.959544
Supramarginal 15	4	2	-0.876541	0.927966
Supramarginal 15	5	2	-1.04045	0.960044
Supramarginal 15	6	2	-1.21751	0.937417
Supramarginal 15	1	3	0.313061	0.93621
Supramarginal 15	2	3	-0.0804295	0.998332
Supramarginal 15	3	3	-0.55639	0.994913
Supramarginal 15	4	3	-0.813061	0.954206
Supramarginal 15	5	3	-1.5157	0.917489
Supramarginal 15	6	3	-1.11491	0.885076
Temporal Pole 20	1	1	-0.0735933	0.982809
Temporal Pole 20	2	1	-0.963833	0.973641
Temporal Pole 20	3	1	-0.757787	0.914774
Temporal Pole 20	4	1	-0.374011	0.933196
Temporal Pole 20	5	1	0.470838	0.945009
Temporal Pole 20	6	1	0.339098	0.994239
Temporal Pole 20	1	2	-1.20673	0.779924
Temporal Pole 20	2	2	-1.14241	0.919811
Temporal Pole 20	3	2	-1.00028	0.959544
Temporal Pole 20	4	2	-0.34016	0.927966
Temporal Pole 20	5	2	-0.426031	0.960044
Temporal Pole 20	6	2	-0.946514	0.937417
Temporal Pole 20	1	3	-0.527864	0.93621
Temporal Pole 20	2	3	-0.489501	0.996876
Temporal Pole 20	3	3	0.316546	0.994913
Temporal Pole 20	4	3	0.417207	0.954206
Temporal Pole 20	5	3	-0.0911948	0.970044
Temporal Pole 20	6	3	-0.449674	0.885076
Transverse Temporal 21	1	1	-1.08703	0.982809
Transverse Temporal 21	2	1	-1.25935	0.973641
Transverse Temporal 21	3	1	-1.55175	0.914774
Transverse Temporal 21	4	1	-1.40463	0.933196
Transverse Temporal 21	5	1	-1.07794	0.945009
Transverse Temporal 21	6	1	-0.898183	0.994239
Transverse Temporal 21	1	2	-0.856832	0.779924
Transverse Temporal 21	2	2	-1.21396	0.919811
Transverse Temporal 21	3	2	-1.5244	0.757908
Transverse Temporal 21	4	2	-1.31947	0.927966
Transverse Temporal 21	5	2	-1.06383	0.960044
Transverse Temporal 21	6	2	-0.885599	0.937417
Transverse Temporal 21	1	3	-0.28639	0.93621
Transverse Temporal 21	2	3	-0.292049	0.996876
Transverse Temporal 21	3	3	-0.255594	0.994913
Transverse Temporal 21	4	3	0.148879	0.954206
Transverse Temporal 21	5	3	0.470547	0.917489
Transverse Temporal 21	6	3	0.537418	0.885076

## Sheet: mTBI 09
ROI	Depth	CurvatureBin	ZScore_PositiveQSM	PValueFDR_PositiveQSM
Bank, STS 17	1	1	-0.800124	0.917851
Bank, STS 17	2	1	-0.503076	0.98226
Bank, STS 17	3	1	-0.555604	0.967416
Bank, STS 17	4	1	-0.36135	0.988293
Bank, STS 17	5	1	0.16686	0.944502
Bank, STS 17	6	1	0.73466	0.970952
Bank, STS 17	1	2	0.216517	0.90877
Bank, STS 17	2	2	0.517387	0.852906
Bank, STS 17	3	2	0.379293	0.905026
Bank, STS 17	4	2	0.339304	0.940086
Bank, STS 17	5	2	0.982248	0.996797
Bank, STS 17	6	2	1.59122	0.987727
Bank, STS 17	1	3	1.64439	0.921681
Bank, STS 17	2	3	1.24189	0.941433
Bank, STS 17	3	3	0.629652	0.910291
Bank, STS 17	4	3	0.330285	0.884216
Bank, STS 17	5	3	0.567463	0.939069
Bank, STS 17	6	3	1.11103	0.932517
Caudal ACC 32	1	1	-0.160098	0.927354
Caudal ACC 32	2	1	0.0422818	0.98226
Caudal ACC 32	3	1	0.154617	0.967416
Caudal ACC 32	4	1	0.0147064	0.988293
Caudal ACC 32	5	1	0.348143	0.944502
Caudal ACC 32	6	1	0.870449	0.970952
Caudal ACC 32	1	2	-0.489078	0.84971
Caudal ACC 32	2	2	0.369202	0.852906
Caudal ACC 32	3	2	0.10722	0.957771
Caudal ACC 32	4	2	-0.600184	0.940086
Caudal ACC 32	5	2	-1.04942	0.996797
Caudal ACC 32	6	2	-0.834619	0.987727
Caudal ACC 32	1	3	-0.293418	0.963425
Caudal ACC 32	2	3	-0.178456	0.941433
Caudal ACC 32	3	3	-0.131345	0.913443
Caudal ACC 32	4	3	-0.266746	0.884216
Caudal ACC 32	5	3	-0.721366	0.939069
Caudal ACC 32	6	3	-0.812412	0.932517
Caudal mPFC 7	1	1	0.284818	0.917851
Caudal mPFC 7	2	1	0.092402	0.98226
Caudal mPFC 7	3	1	-0.0987524	0.967416
Caudal mPFC 7	4	1	-0.145128	0.988293
Caudal mPFC 7	5	1	-0.0270157	0.978447
Caudal mPFC 7	6	1	0.111243	0.970952
Caudal mPFC 7	1	2	-0.633291	0.84971
Caudal mPFC 7	2	2	-0.337572	0.852906
Caudal mPFC 7	3	2	-0.0683382	0.957771
Caudal mPFC 7	4	2	-0.165382	0.940086
Caudal mPFC 7	5	2	-0.434796	0.996797
Caudal mPFC 7	6	2	-0.581505	0.987727
Caudal mPFC 7	1	3	-1.16866	0.921681
Caudal mPFC 7	2	3	-1.03164	0.941433
Caudal mPFC 7	3	3	-0.644826	0.910291
Caudal mPFC 7	4	3	-0.446832	0.884216
Caudal mPFC 7	5	3	-0.616334	0.939069
Caudal mPFC 7	6	3	-0.72858	0.932517
Cuneus 29	1	1	0.187337	0.927354
Cuneus 29	2	1	0.204305	0.98226
Cuneus 29	3	1	0.0516084	0.967416
Cuneus 29	4	1	-0.15179	0.988293
Cuneus 29	5	1	0.210486	0.944502
Cuneus 29	6	1	0.71002	0.970952
Cuneus 29	1	2	-0.855428	0.702036
Cuneus 29	2	2	-0.874627	0.852906
Cuneus 29	3	2	-1.11411	0.905026
Cuneus 29	4	2	-0.81621	0.940086
Cuneus 29	5	2	-0.172962	0.996797
Cuneus 29	6	2	0.467189	0.987727
Cuneus 29	1	3	-0.184321	0.963425
Cuneus 29	2	3	-0.0885747	0.978278
Cuneus 29	3	3	0.26885	0.910291
Cuneus 29	4	3	0.772244	0.884216
Cuneus 29	5	3	0.781435	0.939069
Cuneus 29	6	3	0.609963	0.948326
Entorhinal 23	1	1	-0.609726	0.917851
Entorhinal 23	2	1	-0.939982	0.98226
Entorhinal 23	3	1	-0.878055	0.967416
Entorhinal 23	4	1	-0.468193	0.978809
Entorhinal 23	5	1	-0.529469	0.944502
Entorhinal 23	6	1	-1.05557	0.970952
Entorhinal 23	1	2	1.43643	0.702036
Entorhinal 23	2	2	0.248375	0.852906
Entorhinal 23	3	2	-0.644704	0.905026
Entorhinal 23	4	2	-0.702107	0.940086
Entorhinal 23	5	2	-0.959161	0.996797
Entorhinal 23	6	2	-1.31012	0.987727
Entorhinal 23	1	3	-0.608747	0.921681
Entorhinal 23	2	3	-0.633033	0.941433
Entorhinal 23	3	3	-0.651108	0.910291
Entorhinal 23	4	3	-1.0154	0.884216
Entorhinal 23	5	3	-1.30764	0.939069
Entorhinal 23	6	3	-0.764913	0.932517
Frontal Pole 1	1	1	-0.99075	0.917851
Frontal Pole 1	2	1	-1.02492	0.98226
Frontal Pole 1	3	1	-0.82442	0.967416
Frontal Pole 1	4	1	-0.669283	0.978809
Frontal Pole 1	5	1	-0.628411	0.944502
Frontal Pole 1	6	1	-0.541958	0.970952
Frontal Pole 1	1	2	-0.858115	0.702036
Frontal Pole 1	2	2	-0.752618	0.852906
Frontal Pole 1	3	2	-0.504551	0.905026
Frontal Pole 1	4	2	-0.188287	0.940086
Frontal Pole 1	5	2	-0.158108	0.996797
Frontal Pole 1	6	2	-0.0392892	0.987727
Frontal Pole 1	1	3	-0.828111	0.921681
Frontal Pole 1	2	3	-0.55255	0.941433
Frontal Pole 1	3	3	-0.311388	0.910291
Frontal Pole 1	4	3	-0.143766	0.912524
Frontal Pole 1	5	3	-0.0217546	0.989459
Frontal Pole 1	6	3	0.0706811	0.948326
Fusiform 24	1	1	-0.784581	0.917851
Fusiform 24	2	1	-0.93014	0.98226
Fusiform 24	3	1	-0.941056	0.967416
Fusiform 24	4	1	-1.23879	0.978809
Fusiform 24	5	1	-1.04672	0.944502
Fusiform 24	6	1	-0.162765	0.970952
Fusiform 24	1	2	-0.490492	0.84971
Fusiform 24	2	2	-0.677287	0.852906
Fusiform 24	3	2	-1.05422	0.905026
Fusiform 24	4	2	-0.977172	0.940086
Fusiform 24	5	2	-0.417534	0.996797
Fusiform 24	6	2	0.0857254	0.987727
Fusiform 24	1	3	-0.138755	0.963425
Fusiform 24	2	3	-0.40084	0.941433
Fusiform 24	3	3	-0.834494	0.910291
Fusiform 24	4	3	-0.964149	0.884216
Fusiform 24	5	3	-0.844965	0.939069
Fusiform 24	6	3	-0.819311	0.932517
Inferior Parietal 13	1	1	-0.850833	0.917851
Inferior Parietal 13	2	1	-0.529562	0.98226
Inferior Parietal 13	3	1	-0.460212	0.967416
Inferior Parietal 13	4	1	-0.587814	0.978809
Inferior Parietal 13	5	1	-0.21651	0.944502
Inferior Parietal 13	6	1	0.146884	0.970952
Inferior Parietal 13	1	2	-0.288063	0.906626
Inferior Parietal 13	2	2	-0.704864	0.852906
Inferior Parietal 13	3	2	-0.995657	0.905026
Inferior Parietal 13	4	2	-1.05222	0.940086
Inferior Parietal 13	5	2	-0.722977	0.996797
Inferior Parietal 13	6	2	0.21978	0.987727
Inferior Parietal 13	1	3	0.0653092	0.963425
Inferior Parietal 13	2	3	-0.210381	0.941433
Inferior Parietal 13	3	3	-0.45624	0.910291
Inferior Parietal 13	4	3	-0.465116	0.884216
Inferior Parietal 13	5	3	-0.114149	0.96594
Inferior Parietal 13	6	3	0.426654	0.948326
Inferior Temporal 25	1	1	-2.01969	0.917851
Inferior Temporal 25	2	1	-1.60594	0.98226
Inferior Temporal 25	3	1	-0.965914	0.967416
Inferior Temporal 25	4	1	-0.448407	0.978809
Inferior Temporal 25	5	1	-0.104685	0.944502
Inferior Temporal 25	6	1	0.0181913	0.985486
Inferior Temporal 25	1	2	-0.452021	0.85164
Inferior Temporal 25	2	2	-0.724406	0.852906
Inferior Temporal 25	3	2	-0.765091	0.905026
Inferior Temporal 25	4	2	-0.524227	0.940086
Inferior Temporal 25	5	2	-0.295406	0.996797
Inferior Temporal 25	6	2	-0.247556	0.987727
Inferior Temporal 25	1	3	-0.30931	0.963425
Inferior Temporal 25	2	3	-0.593689	0.941433
Inferior Temporal 25	3	3	-0.502906	0.910291
Inferior Temporal 25	4	3	-0.486048	0.884216
Inferior Temporal 25	5	3	-0.648088	0.939069
Inferior Temporal 25	6	3	-0.562838	0.948326
Insula 30	1	1	0.120416	0.927638
Insula 30	2	1	0.281493	0.98226
Insula 30	3	1	0.393017	0.967416
Insula 30	4	1	0.436967	0.978809
Insula 30	5	1	0.590245	0.944502
Insula 30	6	1	0.801632	0.970952
Insula 30	1	2	-0.6946	0.82842
Insula 30	2	2	-0.412878	0.852906
Insula 30	3	2	-0.276833	0.905026
Insula 30	4	2	-0.048371	0.961421
Insula 30	5	2	0.354327	0.996797
Insula 30	6	2	0.396535	0.987727
Insula 30	1	3	-0.626066	0.921681
Insula 30	2	3	-0.333391	0.941433
Insula 30	3	3	0.160775	0.913443
Insula 30	4	3	0.440006	0.884216
Insula 30	5	3	0.176553	0.949532
Insula 30	6	3	-0.134583	0.948326
Isthmus, Cingulate 34	1	1	-0.554488	0.917851
Isthmus, Cingulate 34	2	1	-0.194452	0.98226
Isthmus, Cingulate 34	3	1	0.628402	0.967416
Isthmus, Cingulate 34	4	1	0.648044	0.978809
Isthmus, Cingulate 34	5	1	0.543794	0.944502
Isthmus, Cingulate 34	6	1	0.569248	0.970952
Isthmus, Cingulate 34	1	2	-0.114417	0.936449
Isthmus, Cingulate 34	2	2	-0.0306347	0.975561
Isthmus, Cingulate 34	3	2	-0.545792	0.905026
Isthmus, Cingulate 34	4	2	-0.633974	0.940086
Isthmus, Cingulate 34	5	2	-0.700661	0.996797
Isthmus, Cingulate 34	6	2	-0.380921	0.987727
Isthmus, Cingulate 34	1	3	-0.312288	0.963425
Isthmus, Cingulate 34	2	3	-0.452284	0.941433
Isthmus, Cingulate 34	3	3	-0.716907	0.910291
Isthmus, Cingulate 34	4	3	-0.966928	0.884216
Isthmus, Cingulate 34	5	3	-1.03117	0.939069
Isthmus, Cingulate 34	6	3	-0.815531	0.932517
LOC 26	1	1	-0.34485	0.917851
LOC 26	2	1	-0.549488	0.98226
LOC 26	3	1	-0.693655	0.967416
LOC 26	4	1	-0.573171	0.978809
LOC 26	5	1	0.369446	0.944502
LOC 26	6	1	1.34257	0.970952
LOC 26	1	2	-1.08389	0.702036
LOC 26	2	2	-1.15103	0.852906
LOC 26	3	2	-1.12854	0.905026
LOC 26	4	2	-0.828188	0.940086
LOC 26	5	2	-0.0237251	0.996797
LOC 26	6	2	0.79781	0.987727
LOC 26	1	3	-0.936566	0.921681
LOC 26	2	3	-0.99177	0.941433
LOC 26	3	3	-0.946106	0.910291
LOC 26	4	3	-0.519445	0.884216
LOC 26	5	3	0.234894	0.949532
LOC 26	6	3	0.888589	0.932517
Lateral OFC 3	1	1	-1.30273	0.917851
Lateral OFC 3	2	1	-1.26457	0.98226
Lateral OFC 3	3	1	-1.01547	0.967416
Lateral OFC 3	4	1	-0.520715	0.978809
Lateral OFC 3	5	1	-0.151364	0.944502
Lateral OFC 3	6	1	-0.0722606	0.970952
Lateral OFC 3	1	2	-1.00738	0.702036
Lateral OFC 3	2	2	-0.657219	0.852906
Lateral OFC 3	3	2	-0.278494	0.905026
Lateral OFC 3	4	2	-0.21578	0.940086
Lateral OFC 3	5	2	0.00401381	0.996797
Lateral OFC 3	6	2	0.177361	0.987727
Lateral OFC 3	1	3	-0.555064	0.921681
Lateral OFC 3	2	3	-0.344031	0.941433
Lateral OFC 3	3	3	-0.214739	0.910291
Lateral OFC 3	4	3	-0.247843	0.884216
Lateral OFC 3	5	3	-0.40758	0.939069
Lateral OFC 3	6	3	-0.465124	0.948326
Lingual Gyrus 28	1	1	-0.173661	0.927354
Lingual Gyrus 28	2	1	0.0222361	0.98226
Lingual Gyrus 28	3	1	0.228192	0.967416
Lingual Gyrus 28	4	1	0.296414	0.988293
Lingual Gyrus 28	5	1	0.425721	0.944502
Lingual Gyrus 28	6	1	1.04307	0.970952
Lingual Gyrus 28	1	2	-0.542749	0.84971
Lingual Gyrus 28	2	2	-0.412129	0.852906
Lingual Gyrus 28	3	2	-0.368409	0.905026
Lingual Gyrus 28	4	2	-0.394505	0.940086
Lingual Gyrus 28	5	2	-0.412708	0.996797
Lingual Gyrus 28	6	2	-0.0392019	0.987727
Lingual Gyrus 28	1	3	-0.884985	0.921681
Lingual Gyrus 28	2	3	-1.12088	0.941433
Lingual Gyrus 28	3	3	-1.49892	0.910291
Lingual Gyrus 28	4	3	-1.82571	0.884216
Lingual Gyrus 28	5	3	-2.07126	0.651679
Lingual Gyrus 28	6	3	-2.58287	0.166571
Medial OFC 2	1	1	-0.799484	0.917851
Medial OFC 2	2	1	-0.682317	0.98226
Medial OFC 2	3	1	-0.620172	0.967416
Medial OFC 2	4	1	-0.553627	0.978809
Medial OFC 2	5	1	-0.473746	0.944502
Medial OFC 2	6	1	-0.262408	0.970952
Medial OFC 2	1	2	-1.14389	0.702036
Medial OFC 2	2	2	-0.315446	0.852906
Medial OFC 2	3	2	0.0529504	0.957771
Medial OFC 2	4	2	0.189558	0.940086
Medial OFC 2	5	2	-0.046184	0.996797
Medial OFC 2	6	2	-0.441222	0.987727
Medial OFC 2	1	3	-1.10849	0.921681
Medial OFC 2	2	3	-1.07812	0.941433
Medial OFC 2	3	3	-0.990001	0.910291
Medial OFC 2	4	3	-0.945325	0.884216
Medial OFC 2	5	3	-1.30733	0.939069
Medial OFC 2	6	3	-1.70125	0.932517
Middle Temporal 19	1	1	-0.445921	0.917851
Middle Temporal 19	2	1	-0.738693	0.98226
Middle Temporal 19	3	1	-0.42129	0.967416
Middle Temporal 19	4	1	-0.158481	0.988293
Middle Temporal 19	5	1	0.463909	0.944502
Middle Temporal 19	6	1	1.08064	0.970952
Middle Temporal 19	1	2	-0.244347	0.90877
Middle Temporal 19	2	2	-0.35314	0.852906
Middle Temporal 19	3	2	-0.521151	0.905026
Middle Temporal 19	4	2	-0.736456	0.940086
Middle Temporal 19	5	2	0.0406962	0.996797
Middle Temporal 19	6	2	0.867507	0.987727
Middle Temporal 19	1	3	0.548284	0.921681
Middle Temporal 19	2	3	0.277231	0.941433
Middle Temporal 19	3	3	-0.335663	0.910291
Middle Temporal 19	4	3	-0.684034	0.884216
Middle Temporal 19	5	3	-0.490711	0.939069
Middle Temporal 19	6	3	0.139432	0.948326
Paracentral 10	1	1	-0.443107	0.917851
Paracentral 10	2	1	-0.0763629	0.98226
Paracentral 10	3	1	0.279915	0.967416
Paracentral 10	4	1	-0.0146734	0.988293
Paracentral 10	5	1	-0.301043	0.944502
Paracentral 10	6	1	-0.382326	0.970952
Paracentral 10	1	2	-0.89202	0.702036
Paracentral 10	2	2	-0.765743	0.852906
Paracentral 10	3	2	-0.511842	0.905026
Paracentral 10	4	2	-0.720742	0.940086
Paracentral 10	5	2	-1.09097	0.996797
Paracentral 10	6	2	-1.3231	0.987727
Paracentral 10	1	3	-0.944121	0.921681
Paracentral 10	2	3	-0.941102	0.941433
Paracentral 10	3	3	-0.989951	0.910291
Paracentral 10	4	3	-1.25016	0.884216
Paracentral 10	5	3	-1.54474	0.939069
Paracentral 10	6	3	-1.3169	0.932517
Parahippocampal 22	1	1	-0.529296	0.917851
Parahippocampal 22	2	1	-0.515034	0.98226
Parahippocampal 22	3	1	0.0408493	0.967416
Parahippocampal 22	4	1	0.639333	0.978809
Parahippocampal 22	5	1	0.780003	0.944502
Parahippocampal 22	6	1	0.514499	0.970952
Parahippocampal 22	1	2	1.07317	0.702036
Parahippocampal 22	2	2	0.802435	0.852906
Parahippocampal 22	3	2	0.329804	0.905026
Parahippocampal 22	4	2	0.233493	0.940086
Parahippocampal 22	5	2	0.133303	0.996797
Parahippocampal 22	6	2	0.0153831	0.987727
Parahippocampal 22	1	3	-0.0729932	0.963425
Parahippocampal 22	2	3	0.0633284	0.978278
Parahippocampal 22	3	3	0.452748	0.910291
Parahippocampal 22	4	3	0.869214	0.884216
Parahippocampal 22	5	3	0.903858	0.939069
Parahippocampal 22	6	3	0.781391	0.932517
Pars Opercularis 8	1	1	-1.87667	0.917851
Pars Opercularis 8	2	1	-1.62427	0.98226
Pars Opercularis 8	3	1	-1.46455	0.967416
Pars Opercularis 8	4	1	-1.12367	0.978809
Pars Opercularis 8	5	1	-0.419767	0.944502
Pars Opercularis 8	6	1	-0.0767134	0.970952
Pars Opercularis 8	1	2	-1.13078	0.702036
Pars Opercularis 8	2	2	-0.970846	0.852906
Pars Opercularis 8	3	2	-0.559158	0.905026
Pars Opercularis 8	4	2	-0.144904	0.940086
Pars Opercularis 8	5	2	0.141644	0.996797
Pars Opercularis 8	6	2	-0.0677591	0.987727
Pars Opercularis 8	1	3	-0.475007	0.921681
Pars Opercularis 8	2	3	-0.181768	0.941433
Pars Opercularis 8	3	3	0.336716	0.910291
Pars Opercularis 8	4	3	0.675477	0.884216
Pars Opercularis 8	5	3	0.783111	0.939069
Pars Opercularis 8	6	3	0.810282	0.932517
Pars Orbitalis 4	1	1	0.405019	0.917851
Pars Orbitalis 4	2	1	-0.462881	0.98226
Pars Orbitalis 4	3	1	-0.453153	0.967416
Pars Orbitalis 4	4	1	0.119483	0.988293
Pars Orbitalis 4	5	1	0.51603	0.944502
Pars Orbitalis 4	6	1	0.492987	0.970952
Pars Orbitalis 4	1	2	-1.08469	0.702036
Pars Orbitalis 4	2	2	-1.03265	0.852906
Pars Orbitalis 4	3	2	-0.878245	0.905026
Pars Orbitalis 4	4	2	-0.936844	0.940086
Pars Orbitalis 4	5	2	-1.13551	0.996797
Pars Orbitalis 4	6	2	-0.668217	0.987727
Pars Orbitalis 4	1	3	-0.452931	0.921681
Pars Orbitalis 4	2	3	-0.628279	0.941433
Pars Orbitalis 4	3	3	-0.947974	0.910291
Pars Orbitalis 4	4	3	-1.21225	0.884216
Pars Orbitalis 4	5	3	-1.03682	0.939069
Pars Orbitalis 4	6	3	-0.402727	0.948326
Pars Triangularis 5	1	1	0.597038	0.917851
Pars Triangularis 5	2	1	0.47066	0.98226
Pars Triangularis 5	3	1	0.129039	0.967416
Pars Triangularis 5	4	1	0.463128	0.978809
Pars Triangularis 5	5	1	1.19038	0.944502
Pars Triangularis 5	6	1	1.52045	0.970952
Pars Triangularis 5	1	2	0.410369	0.858229
Pars Triangularis 5	2	2	-0.240252	0.852906
Pars Triangularis 5	3	2	-0.587643	0.905026
Pars Triangularis 5	4	2	-0.306706	0.940086
Pars Triangularis 5	5	2	0.214989	0.996797
Pars Triangularis 5	6	2	0.520483	0.987727
Pars Triangularis 5	1	3	1.10504	0.921681
Pars Triangularis 5	2	3	1.12802	0.941433
Pars Triangularis 5	3	3	1.09173	0.910291
Pars Triangularis 5	4	3	1.61892	0.884216
Pars Triangularis 5	5	3	2.9557	0.106065
Pars Triangularis 5	6	3	2.85633	0.145716
Pericalcarine 27	1	1	-0.473499	0.917851
Pericalcarine 27	2	1	-0.510866	0.98226
Pericalcarine 27	3	1	-0.628694	0.967416
Pericalcarine 27	4	1	-0.810754	0.978809
Pericalcarine 27	5	1	-0.895957	0.944502
Pericalcarine 27	6	1	-0.797488	0.970952
Pericalcarine 27	1	2	-0.14509	0.936449
Pericalcarine 27	2	2	-0.457897	0.852906
Pericalcarine 27	3	2	-0.907465	0.905026
Pericalcarine 27	4	2	-1.28507	0.940086
Pericalcarine 27	5	2	-1.33873	0.996797
Pericalcarine 27	6	2	-1.16439	0.987727
Pericalcarine 27	1	3	-0.514228	0.921681
Pericalcarine 27	2	3	-0.721205	0.941433
Pericalcarine 27	3	3	-0.958724	0.910291
Pericalcarine 27	4	3	-1.07683	0.884216
Pericalcarine 27	5	3	-1.07643	0.939069
Pericalcarine 27	6	3	-1.03658	0.932517
Postcentral 14	1	1	-0.303827	0.917851
Postcentral 14	2	1	0.149572	0.98226
Postcentral 14	3	1	0.264239	0.967416
Postcentral 14	4	1	0.115124	0.988293
Postcentral 14	5	1	0.245269	0.944502
Postcentral 14	6	1	0.566857	0.970952
Postcentral 14	1	2	-0.856518	0.702036
Postcentral 14	2	2	-0.628261	0.852906
Postcentral 14	3	2	-0.423543	0.905026
Postcentral 14	4	2	-0.372865	0.940086
Postcentral 14	5	2	-0.524162	0.996797
Postcentral 14	6	2	-0.66329	0.987727
Postcentral 14	1	3	-0.764144	0.921681
Postcentral 14	2	3	-0.944841	0.941433
Postcentral 14	3	3	-0.91846	0.910291
Postcentral 14	4	3	-0.397748	0.884216
Postcentral 14	5	3	-0.174431	0.949532
Postcentral 14	6	3	-0.364415	0.948326
Posterior Cingulate 33	1	1	0.090817	0.927638
Posterior Cingulate 33	2	1	0.481287	0.98226
Posterior Cingulate 33	3	1	0.54111	0.967416
Posterior Cingulate 33	4	1	0.48101	0.978809
Posterior Cingulate 33	5	1	0.195431	0.944502
Posterior Cingulate 33	6	1	0.126613	0.970952
Posterior Cingulate 33	1	2	-0.0594285	0.952611
Posterior Cingulate 33	2	2	0.359634	0.852906
Posterior Cingulate 33	3	2	0.562992	0.905026
Posterior Cingulate 33	4	2	0.5783	0.940086
Posterior Cingulate 33	5	2	0.503133	0.996797
Posterior Cingulate 33	6	2	0.473946	0.987727
Posterior Cingulate 33	1	3	0.757403	0.921681
Posterior Cingulate 33	2	3	1.10658	0.941433
Posterior Cingulate 33	3	3	1.06258	0.910291
Posterior Cingulate 33	4	3	0.750736	0.884216
Posterior Cingulate 33	5	3	0.481088	0.939069
Posterior Cingulate 33	6	3	0.474151	0.948326
Precentral 11	1	1	-0.754267	0.917851
Precentral 11	2	1	-0.296126	0.98226
Precentral 11	3	1	-0.751365	0.967416
Precentral 11	4	1	-1.35496	0.978809
Precentral 11	5	1	-1.22951	0.944502
Precentral 11	6	1	-0.745799	0.970952
Precentral 11	1	2	-1.26808	0.702036
Precentral 11	2	2	-0.847973	0.852906
Precentral 11	3	2	-0.371292	0.905026
Precentral 11	4	2	-0.102978	0.945798
Precentral 11	5	2	-0.0851823	0.996797
Precentral 11	6	2	-0.398567	0.987727
Precentral 11	1	3	-1.34426	0.921681
Precentral 11	2	3	-1.40527	0.941433
Precentral 11	3	3	-1.12393	0.910291
Precentral 11	4	3	-0.87624	0.884216
Precentral 11	5	3	-0.793442	0.939069
Precentral 11	6	3	-0.768164	0.932517
Precuneus 16	1	1	-0.275577	0.917851
Precuneus 16	2	1	-0.129226	0.98226
Precuneus 16	3	1	-0.0526433	0.967416
Precuneus 16	4	1	-0.0739986	0.988293
Precuneus 16	5	1	0.373006	0.944502
Precuneus 16	6	1	0.681488	0.970952
Precuneus 16	1	2	-0.596783	0.84971
Precuneus 16	2	2	-0.598408	0.852906
Precuneus 16	3	2	-0.778101	0.905026
Precuneus 16	4	2	-0.794716	0.940086
Precuneus 16	5	2	-0.55201	0.996797
Precuneus 16	6	2	-0.0748327	0.987727
Precuneus 16	1	3	-0.045856	0.963425
Precuneus 16	2	3	-0.00875633	0.993014
Precuneus 16	3	3	-0.108697	0.913443
Precuneus 16	4	3	-0.210597	0.885277
Precuneus 16	5	3	-0.16906	0.949532
Precuneus 16	6	3	-0.0924036	0.948326
Rostral ACC 31	1	1	-0.854758	0.917851
Rostral ACC 31	2	1	-0.715595	0.98226
Rostral ACC 31	3	1	-0.816819	0.967416
Rostral ACC 31	4	1	-1.35177	0.978809
Rostral ACC 31	5	1	-1.23816	0.944502
Rostral ACC 31	6	1	-0.730751	0.970952
Rostral ACC 31	1	2	-1.30043	0.702036
Rostral ACC 31	2	2	-0.798622	0.852906
Rostral ACC 31	3	2	-0.418632	0.905026
Rostral ACC 31	4	2	-0.175498	0.940086
Rostral ACC 31	5	2	0.0707428	0.996797
Rostral ACC 31	6	2	0.349933	0.987727
Rostral ACC 31	1	3	-0.487587	0.921681
Rostral ACC 31	2	3	-0.54958	0.941433
Rostral ACC 31	3	3	-0.583212	0.910291
Rostral ACC 31	4	3	-0.519435	0.884216
Rostral ACC 31	5	3	-0.398188	0.939069
Rostral ACC 31	6	3	-0.199988	0.948326
Rostral mPFC 6	1	1	-0.775068	0.917851
Rostral mPFC 6	2	1	-0.101329	0.98226
Rostral mPFC 6	3	1	-0.271146	0.967416
Rostral mPFC 6	4	1	-0.908588	0.978809
Rostral mPFC 6	5	1	-0.668117	0.944502
Rostral mPFC 6	6	1	-0.324501	0.970952
Rostral mPFC 6	1	2	-1.03204	0.702036
Rostral mPFC 6	2	2	-0.440759	0.852906
Rostral mPFC 6	3	2	-0.255222	0.905026
Rostral mPFC 6	4	2	-0.290414	0.940086
Rostral mPFC 6	5	2	-0.345649	0.996797
Rostral mPFC 6	6	2	-0.310745	0.987727
Rostral mPFC 6	1	3	-1.29177	0.921681
Rostral mPFC 6	2	3	-1.09341	0.941433
Rostral mPFC 6	3	3	-0.870039	0.910291
Rostral mPFC 6	4	3	-0.779898	0.884216
Rostral mPFC 6	5	3	-0.957893	0.939069
Rostral mPFC 6	6	3	-1.0173	0.932517
STS 18	1	1	-0.33338	0.917851
STS 18	2	1	-0.692404	0.98226
STS 18	3	1	-0.887514	0.967416
STS 18	4	1	-0.86116	0.978809
STS 18	5	1	0.104563	0.944502
STS 18	6	1	0.717319	0.970952
STS 18	1	2	-0.956808	0.702036
STS 18	2	2	-1.15354	0.852906
STS 18	3	2	-1.22282	0.905026
STS 18	4	2	-1.39656	0.940086
STS 18	5	2	-0.996375	0.996797
STS 18	6	2	-0.751866	0.987727
STS 18	1	3	-0.8571	0.921681
STS 18	2	3	-0.912547	0.941433
STS 18	3	3	-1.07087	0.910291
STS 18	4	3	-1.1563	0.884216
STS 18	5	3	-1.22855	0.939069
STS 18	6	3	-0.836348	0.932517
Superior Frontal 9	1	1	-0.772102	0.917851
Superior Frontal 9	2	1	0.0733056	0.98226
Superior Frontal 9	3	1	0.096165	0.967416
Superior Frontal 9	4	1	0.313656	0.988293
Superior Frontal 9	5	1	0.400131	0.944502
Superior Frontal 9	6	1	0.234614	0.970952
Superior Frontal 9	1	2	-1.25133	0.702036
Superior Frontal 9	2	2	-0.30667	0.852906
Superior Frontal 9	3	2	0.167676	0.950725
Superior Frontal 9	4	2	0.377923	0.940086
Superior Frontal 9	5	2	0.0807704	0.996797
Superior Frontal 9	6	2	-0.184882	0.987727
Superior Frontal 9	1	3	-0.893926	0.921681
Superior Frontal 9	2	3	-0.637813	0.941433
Superior Frontal 9	3	3	-0.234989	0.910291
Superior Frontal 9	4	3	-0.0748882	0.940304
Superior Frontal 9	5	3	-0.256961	0.949532
Superior Frontal 9	6	3	-0.462723	0.948326
Superior Parietal 12	1	1	-0.502421	0.917851
Superior Parietal 12	2	1	-0.833585	0.98226
Superior Parietal 12	3	1	-0.864092	0.967416
Superior Parietal 12	4	1	-0.508817	0.978809
Superior Parietal 12	5	1	0.139882	0.944502
Superior Parietal 12	6	1	0.847241	0.970952
Superior Parietal 12	1	2	-1.41029	0.702036
Superior Parietal 12	2	2	-1.41601	0.852906
Superior Parietal 12	3	2	-1.13706	0.905026
Superior Parietal 12	4	2	-0.991153	0.940086
Superior Parietal 12	5	2	-0.490708	0.996797
Superior Parietal 12	6	2	0.27273	0.987727
Superior Parietal 12	1	3	-0.818891	0.921681
Superior Parietal 12	2	3	-0.91843	0.941433
Superior Parietal 12	3	3	-0.929263	0.910291
Superior Parietal 12	4	3	-0.777911	0.884216
Superior Parietal 12	5	3	-0.454602	0.939069
Superior Parietal 12	6	3	-0.0648088	0.948326
Supramarginal 15	1	1	-0.843166	0.917851
Supramarginal 15	2	1	-0.606933	0.98226
Supramarginal 15	3	1	-0.980901	0.967416
Supramarginal 15	4	1	-1.02909	0.978809
Supramarginal 15	5	1	-0.415519	0.944502
Supramarginal 15	6	1	0.229386	0.970952
Supramarginal 15	1	2	-1.6897	0.702036
Supramarginal 15	2	2	-1.22368	0.852906
Supramarginal 15	3	2	-0.967996	0.905026
Supramarginal 15	4	2	-0.999004	0.940086
Supramarginal 15	5	2	-0.765759	0.996797
Supramarginal 15	6	2	-0.218895	0.987727
Supramarginal 15	1	3	-1.1812	0.921681
Supramarginal 15	2	3	-0.838134	0.941433
Supramarginal 15	3	3	-0.254654	0.910291
Supramarginal 15	4	3	-0.245335	0.884216
Supramarginal 15	5	3	-0.175864	0.949532
Supramarginal 15	6	3	0.264025	0.948326
Temporal Pole 20	1	1	-1.58629	0.917851
Temporal Pole 20	2	1	-2.02617	0.98226
Temporal Pole 20	3	1	-1.86377	0.967416
Temporal Pole 20	4	1	-1.2282	0.978809
Temporal Pole 20	5	1	-0.431448	0.944502
Temporal Pole 20	6	1	0.274712	0.970952
Temporal Pole 20	1	2	-0.292502	0.906626
Temporal Pole 20	2	2	0.217498	0.852906
Temporal Pole 20	3	2	1.02317	0.905026
Temporal Pole 20	4	2	0.843571	0.940086
Temporal Pole 20	5	2	0.77772	0.996797
Temporal Pole 20	6	2	0.68217	0.987727
Temporal Pole 20	1	3	-0.139778	0.963425
Temporal Pole 20	2	3	0.255019	0.941433
Temporal Pole 20	3	3	0.601549	0.910291
Temporal Pole 20	4	3	-0.310046	0.884216
Temporal Pole 20	5	3	-0.656082	0.939069
Temporal Pole 20	6	3	-0.153682	0.948326
Transverse Temporal 21	1	1	-0.983093	0.917851
Transverse Temporal 21	2	1	-0.919034	0.98226
Transverse Temporal 21	3	1	-1.05509	0.967416
Transverse Temporal 21	4	1	-1.19296	0.978809
Transverse Temporal 21	5	1	-1.08131	0.944502
Transverse Temporal 21	6	1	-1.06367	0.970952
Transverse Temporal 21	1	2	-1.40012	0.702036
Transverse Temporal 21	2	2	-1.15516	0.852906
Transverse Temporal 21	3	2	-1.01327	0.905026
Transverse Temporal 21	4	2	-0.613022	0.940086
Transverse Temporal 21	5	2	-0.319314	0.996797
Transverse Temporal 21	6	2	-0.266905	0.987727
Transverse Temporal 21	1	3	-0.197778	0.963425
Transverse Temporal 21	2	3	0.249062	0.941433
Transverse Temporal 21	3	3	0.570831	0.910291
Transverse Temporal 21	4	3	0.446868	0.884216
Transverse Temporal 21	5	3	-0.0132117	0.989459
Transverse Temporal 21	6	3	-0.258173	0.948326

## Sheet: mTBI 10
ROI	Depth	CurvatureBin	ZScore_PositiveQSM	PValueFDR_PositiveQSM
Bank, STS 17	1	1	-0.738546	0.745057
Bank, STS 17	2	1	-0.160295	0.957099
Bank, STS 17	3	1	-0.183149	0.936418
Bank, STS 17	4	1	-0.705761	0.961428
Bank, STS 17	5	1	-0.812243	0.695597
Bank, STS 17	6	1	-0.548592	0.826321
Bank, STS 17	1	2	0.115407	0.956661
Bank, STS 17	2	2	0.373594	0.730691
Bank, STS 17	3	2	0.037156	0.975284
Bank, STS 17	4	2	-0.528705	0.968382
Bank, STS 17	5	2	-0.555595	0.84601
Bank, STS 17	6	2	0.245315	0.945215
Bank, STS 17	1	3	-0.174592	0.92203
Bank, STS 17	2	3	-0.0530312	0.976611
Bank, STS 17	3	3	-0.123258	0.929233
Bank, STS 17	4	3	0.0841635	0.932926
Bank, STS 17	5	3	0.600466	0.89995
Bank, STS 17	6	3	1.02719	0.755857
Caudal ACC 32	1	1	-1.39079	0.621835
Caudal ACC 32	2	1	-1.40127	0.677683
Caudal ACC 32	3	1	-0.963732	0.936418
Caudal ACC 32	4	1	-0.644209	0.961428
Caudal ACC 32	5	1	-0.134753	0.946822
Caudal ACC 32	6	1	0.323814	0.890174
Caudal ACC 32	1	2	-1.3641	0.514592
Caudal ACC 32	2	2	-1.1271	0.666166
Caudal ACC 32	3	2	-0.884173	0.81564
Caudal ACC 32	4	2	0.060393	0.999924
Caudal ACC 32	5	2	1.50925	0.752272
Caudal ACC 32	6	2	2.06797	0.328461
Caudal ACC 32	1	3	0.133328	0.92203
Caudal ACC 32	2	3	-0.112649	0.976611
Caudal ACC 32	3	3	-0.68618	0.745444
Caudal ACC 32	4	3	-0.599577	0.910786
Caudal ACC 32	5	3	0.341042	0.89995
Caudal ACC 32	6	3	1.51125	0.755857
Caudal mPFC 7	1	1	-2.17328	0.621835
Caudal mPFC 7	2	1	-1.76645	0.677683
Caudal mPFC 7	3	1	-1.22516	0.936418
Caudal mPFC 7	4	1	-0.363375	0.990699
Caudal mPFC 7	5	1	0.269433	0.946822
Caudal mPFC 7	6	1	0.730218	0.687771
Caudal mPFC 7	1	2	-1.74842	0.455556
Caudal mPFC 7	2	2	-1.74845	0.529633
Caudal mPFC 7	3	2	-1.39251	0.81564
Caudal mPFC 7	4	2	-0.834953	0.968382
Caudal mPFC 7	5	2	-0.213627	0.911241
Caudal mPFC 7	6	2	-0.0419908	0.998893
Caudal mPFC 7	1	3	-1.35013	0.746726
Caudal mPFC 7	2	3	-1.56077	0.693865
Caudal mPFC 7	3	3	-1.76124	0.723516
Caudal mPFC 7	4	3	-1.72342	0.910786
Caudal mPFC 7	5	3	-1.34637	0.865468
Caudal mPFC 7	6	3	-0.803097	0.850543
Cuneus 29	1	1	-1.09011	0.621835
Cuneus 29	2	1	-0.915675	0.832664
Cuneus 29	3	1	-0.667508	0.936418
Cuneus 29	4	1	-0.213346	0.990699
Cuneus 29	5	1	-0.101726	0.946822
Cuneus 29	6	1	0.0511816	0.959181
Cuneus 29	1	2	-0.663824	0.717971
Cuneus 29	2	2	-0.588657	0.727197
Cuneus 29	3	2	-0.362301	0.870798
Cuneus 29	4	2	0.794018	0.968382
Cuneus 29	5	2	0.618758	0.84601
Cuneus 29	6	2	0.839415	0.684309
Cuneus 29	1	3	-0.88543	0.746726
Cuneus 29	2	3	-0.730566	0.693865
Cuneus 29	3	3	-0.572597	0.745444
Cuneus 29	4	3	-0.428475	0.910786
Cuneus 29	5	3	-0.429136	0.89995
Cuneus 29	6	3	-0.384717	0.850543
Entorhinal 23	1	1	1.33317	0.621835
Entorhinal 23	2	1	1.53777	0.677683
Entorhinal 23	3	1	1.13613	0.936418
Entorhinal 23	4	1	1.14957	0.851096
Entorhinal 23	5	1	1.52472	0.469255
Entorhinal 23	6	1	0.882436	0.598444
Entorhinal 23	1	2	0.493103	0.755213
Entorhinal 23	2	2	0.644513	0.717276
Entorhinal 23	3	2	0.914253	0.81564
Entorhinal 23	4	2	1.93882	0.671268
Entorhinal 23	5	2	1.67616	0.752272
Entorhinal 23	6	2	0.801812	0.684309
Entorhinal 23	1	3	-0.364333	0.92203
Entorhinal 23	2	3	0.77681	0.693865
Entorhinal 23	3	3	1.4583	0.723516
Entorhinal 23	4	3	0.57422	0.910786
Entorhinal 23	5	3	-0.0432468	0.965505
Entorhinal 23	6	3	-0.640858	0.850543
Frontal Pole 1	1	1	-0.456547	0.834548
Frontal Pole 1	2	1	-0.253656	0.906396
Frontal Pole 1	3	1	-0.149277	0.936418
Frontal Pole 1	4	1	0.216135	0.990699
Frontal Pole 1	5	1	0.42798	0.946822
Frontal Pole 1	6	1	0.306445	0.890174
Frontal Pole 1	1	2	-0.564258	0.748757
Frontal Pole 1	2	2	-0.554116	0.72974
Frontal Pole 1	3	2	-0.680162	0.81564
Frontal Pole 1	4	2	-0.633768	0.968382
Frontal Pole 1	5	2	-0.577397	0.84601
Frontal Pole 1	6	2	-0.440896	0.933991
Frontal Pole 1	1	3	-0.480812	0.893421
Frontal Pole 1	2	3	-0.0356163	0.976611
Frontal Pole 1	3	3	0.0332294	0.973492
Frontal Pole 1	4	3	-0.36076	0.910786
Frontal Pole 1	5	3	-0.111864	0.938536
Frontal Pole 1	6	3	0.407435	0.850543
Fusiform 24	1	1	-0.246878	0.877934
Fusiform 24	2	1	0.683912	0.832664
Fusiform 24	3	1	1.25007	0.936418
Fusiform 24	4	1	1.8213	0.466213
Fusiform 24	5	1	2.39029	0.181819
Fusiform 24	6	1	1.93119	0.227204
Fusiform 24	1	2	0.0543441	0.956661
Fusiform 24	2	2	0.418859	0.730691
Fusiform 24	3	2	0.788541	0.81564
Fusiform 24	4	2	0.834467	0.968382
Fusiform 24	5	2	0.980233	0.84601
Fusiform 24	6	2	1.2645	0.669577
Fusiform 24	1	3	-0.711558	0.810456
Fusiform 24	2	3	-0.436274	0.860648
Fusiform 24	3	3	0.290238	0.874519
Fusiform 24	4	3	1.03814	0.910786
Fusiform 24	5	3	1.45697	0.865468
Fusiform 24	6	3	2.23728	0.286368
Inferior Parietal 13	1	1	-0.482818	0.834548
Inferior Parietal 13	2	1	-0.257341	0.906396
Inferior Parietal 13	3	1	-0.0124726	0.990049
Inferior Parietal 13	4	1	0.0972846	0.990699
Inferior Parietal 13	5	1	0.166351	0.946822
Inferior Parietal 13	6	1	0.470351	0.867822
Inferior Parietal 13	1	2	-1.29085	0.514592
Inferior Parietal 13	2	2	-1.09029	0.666166
Inferior Parietal 13	3	2	-0.506167	0.81564
Inferior Parietal 13	4	2	-0.0536326	0.999924
Inferior Parietal 13	5	2	0.453606	0.850147
Inferior Parietal 13	6	2	0.833621	0.684309
Inferior Parietal 13	1	3	-1.27291	0.746726
Inferior Parietal 13	2	3	-1.09132	0.693865
Inferior Parietal 13	3	3	-0.588555	0.745444
Inferior Parietal 13	4	3	0.248646	0.910786
Inferior Parietal 13	5	3	0.997049	0.89995
Inferior Parietal 13	6	3	1.01263	0.755857
Inferior Temporal 25	1	1	1.19139	0.621835
Inferior Temporal 25	2	1	1.99629	0.677683
Inferior Temporal 25	3	1	2.28235	0.381968
Inferior Temporal 25	4	1	2.24513	0.298048
Inferior Temporal 25	5	1	1.43999	0.469255
Inferior Temporal 25	6	1	0.864654	0.598444
Inferior Temporal 25	1	2	0.160029	0.956661
Inferior Temporal 25	2	2	0.457634	0.730691
Inferior Temporal 25	3	2	0.80566	0.81564
Inferior Temporal 25	4	2	0.860867	0.968382
Inferior Temporal 25	5	2	0.934434	0.84601
Inferior Temporal 25	6	2	0.96855	0.684309
Inferior Temporal 25	1	3	-0.265666	0.92203
Inferior Temporal 25	2	3	-0.0293182	0.976611
Inferior Temporal 25	3	3	0.19551	0.897805
Inferior Temporal 25	4	3	0.31056	0.910786
Inferior Temporal 25	5	3	0.251926	0.907912
Inferior Temporal 25	6	3	0.248323	0.88168
Insula 30	1	1	0.243671	0.877934
Insula 30	2	1	0.381758	0.906396
Insula 30	3	1	0.827263	0.936418
Insula 30	4	1	1.66621	0.542138
Insula 30	5	1	2.30102	0.181819
Insula 30	6	1	2.64877	0.137334
Insula 30	1	2	0.627489	0.721261
Insula 30	2	2	0.810169	0.717276
Insula 30	3	2	1.00151	0.81564
Insula 30	4	2	1.29761	0.968382
Insula 30	5	2	1.50333	0.752272
Insula 30	6	2	1.50773	0.577427
Insula 30	1	3	0.147167	0.92203
Insula 30	2	3	0.282798	0.943903
Insula 30	3	3	0.567984	0.745444
Insula 30	4	3	0.516632	0.910786
Insula 30	5	3	0.570142	0.89995
Insula 30	6	3	1.05634	0.755857
Isthmus, Cingulate 34	1	1	-1.05237	0.621835
Isthmus, Cingulate 34	2	1	-0.658907	0.832664
Isthmus, Cingulate 34	3	1	-0.201355	0.936418
Isthmus, Cingulate 34	4	1	-0.0116576	0.990699
Isthmus, Cingulate 34	5	1	0.0200886	0.983973
Isthmus, Cingulate 34	6	1	0.135076	0.959181
Isthmus, Cingulate 34	1	2	0.302068	0.864281
Isthmus, Cingulate 34	2	2	0.344207	0.730691
Isthmus, Cingulate 34	3	2	0.302728	0.893493
Isthmus, Cingulate 34	4	2	0.488053	0.968382
Isthmus, Cingulate 34	5	2	0.867965	0.84601
Isthmus, Cingulate 34	6	2	1.17267	0.682632
Isthmus, Cingulate 34	1	3	0.14041	0.92203
Isthmus, Cingulate 34	2	3	0.133774	0.976611
Isthmus, Cingulate 34	3	3	0.198449	0.897805
Isthmus, Cingulate 34	4	3	0.60609	0.910786
Isthmus, Cingulate 34	5	3	1.10431	0.89995
Isthmus, Cingulate 34	6	3	1.46888	0.755857
LOC 26	1	1	-0.27775	0.877934
LOC 26	2	1	-0.0685327	0.978153
LOC 26	3	1	0.0421244	0.990049
LOC 26	4	1	-0.0530704	0.990699
LOC 26	5	1	-0.15754	0.946822
LOC 26	6	1	0.353435	0.890174
LOC 26	1	2	-0.723691	0.699808
LOC 26	2	2	-0.645252	0.717276
LOC 26	3	2	-0.685935	0.81564
LOC 26	4	2	-0.799744	0.968382
LOC 26	5	2	-0.528455	0.84601
LOC 26	6	2	0.27782	0.945215
LOC 26	1	3	-1.00718	0.746726
LOC 26	2	3	-0.979356	0.693865
LOC 26	3	3	-0.742965	0.745444
LOC 26	4	3	-0.157171	0.929805
LOC 26	5	3	0.329706	0.89995
LOC 26	6	3	0.4911	0.850543
Lateral OFC 3	1	1	1.10159	0.621835
Lateral OFC 3	2	1	1.59072	0.677683
Lateral OFC 3	3	1	2.01579	0.496651
Lateral OFC 3	4	1	2.22178	0.298048
Lateral OFC 3	5	1	1.76205	0.450419
Lateral OFC 3	6	1	1.14325	0.505868
Lateral OFC 3	1	2	1.09206	0.539118
Lateral OFC 3	2	2	0.631966	0.717276
Lateral OFC 3	3	2	0.548123	0.81564
Lateral OFC 3	4	2	0.76385	0.968382
Lateral OFC 3	5	2	0.576524	0.84601
Lateral OFC 3	6	2	0.355817	0.945215
Lateral OFC 3	1	3	-1.15867	0.746726
Lateral OFC 3	2	3	-1.26151	0.693865
Lateral OFC 3	3	3	-1.13516	0.745444
Lateral OFC 3	4	3	-1.10957	0.910786
Lateral OFC 3	5	3	-0.89497	0.89995
Lateral OFC 3	6	3	-0.550628	0.850543
Lingual Gyrus 28	1	1	-0.464474	0.834548
Lingual Gyrus 28	2	1	-0.344102	0.906396
Lingual Gyrus 28	3	1	-0.245672	0.936418
Lingual Gyrus 28	4	1	-0.213114	0.990699
Lingual Gyrus 28	5	1	-0.189318	0.946822
Lingual Gyrus 28	6	1	0.0676088	0.959181
Lingual Gyrus 28	1	2	-0.516007	0.755213
Lingual Gyrus 28	2	2	-0.367591	0.730691
Lingual Gyrus 28	3	2	-0.0309817	0.975284
Lingual Gyrus 28	4	2	0.0257103	0.999924
Lingual Gyrus 28	5	2	-0.29808	0.908129
Lingual Gyrus 28	6	2	-0.262121	0.945215
Lingual Gyrus 28	1	3	-0.132092	0.92203
Lingual Gyrus 28	2	3	0.049711	0.976611
Lingual Gyrus 28	3	3	0.444039	0.797803
Lingual Gyrus 28	4	3	1.0061	0.910786
Lingual Gyrus 28	5	3	1.58497	0.865468
Lingual Gyrus 28	6	3	2.40231	0.276961
Medial OFC 2	1	1	1.24597	0.621835
Medial OFC 2	2	1	1.72827	0.677683
Medial OFC 2	3	1	2.30336	0.381968
Medial OFC 2	4	1	2.71878	0.22278
Medial OFC 2	5	1	2.98033	0.0978982
Medial OFC 2	6	1	2.84982	0.137334
Medial OFC 2	1	2	0.716959	0.699808
Medial OFC 2	2	2	0.772698	0.717276
Medial OFC 2	3	2	0.644424	0.81564
Medial OFC 2	4	2	0.321245	0.968382
Medial OFC 2	5	2	0.58654	0.84601
Medial OFC 2	6	2	0.999958	0.684309
Medial OFC 2	1	3	-0.909999	0.746726
Medial OFC 2	2	3	-0.95047	0.693865
Medial OFC 2	3	3	-1.0206	0.745444
Medial OFC 2	4	3	-0.89139	0.910786
Medial OFC 2	5	3	-0.597102	0.89995
Medial OFC 2	6	3	-0.394453	0.850543
Middle Temporal 19	1	1	-1.08386	0.621835
Middle Temporal 19	2	1	-1.04765	0.832664
Middle Temporal 19	3	1	-0.347088	0.936418
Middle Temporal 19	4	1	0.226663	0.990699
Middle Temporal 19	5	1	0.809209	0.695597
Middle Temporal 19	6	1	1.39206	0.375951
Middle Temporal 19	1	2	-1.64717	0.483396
Middle Temporal 19	2	2	-1.53567	0.529633
Middle Temporal 19	3	2	-0.752622	0.81564
Middle Temporal 19	4	2	9.49953e-05	0.999924
Middle Temporal 19	5	2	0.797024	0.84601
Middle Temporal 19	6	2	0.935033	0.684309
Middle Temporal 19	1	3	-1.5715	0.746726
Middle Temporal 19	2	3	-1.61613	0.693865
Middle Temporal 19	3	3	-1.06848	0.745444
Middle Temporal 19	4	3	-0.112566	0.932926
Middle Temporal 19	5	3	0.871977	0.89995
Middle Temporal 19	6	3	1.35132	0.755857
Paracentral 10	1	1	-0.436148	0.834548
Paracentral 10	2	1	-0.684952	0.832664
Paracentral 10	3	1	-0.706276	0.936418
Paracentral 10	4	1	-0.271659	0.990699
Paracentral 10	5	1	0.406947	0.946822
Paracentral 10	6	1	1.58463	0.32325
Paracentral 10	1	2	-1.41791	0.514592
Paracentral 10	2	2	-1.45292	0.55248
Paracentral 10	3	2	-0.82538	0.81564
Paracentral 10	4	2	-0.317851	0.968382
Paracentral 10	5	2	0.483096	0.850147
Paracentral 10	6	2	1.26224	0.669577
Paracentral 10	1	3	-0.782506	0.776484
Paracentral 10	2	3	-0.752834	0.693865
Paracentral 10	3	3	-0.673233	0.745444
Paracentral 10	4	3	-0.371049	0.910786
Paracentral 10	5	3	0.14688	0.938428
Paracentral 10	6	3	0.629446	0.850543
Parahippocampal 22	1	1	-0.438022	0.834548
Parahippocampal 22	2	1	-0.374144	0.906396
Parahippocampal 22	3	1	0.314908	0.936418
Parahippocampal 22	4	1	1.49648	0.65343
Parahippocampal 22	5	1	1.47093	0.469255
Parahippocampal 22	6	1	1.07931	0.529734
Parahippocampal 22	1	2	0.920036	0.607841
Parahippocampal 22	2	2	1.25665	0.645626
Parahippocampal 22	3	2	1.66179	0.81564
Parahippocampal 22	4	2	2.15026	0.671268
Parahippocampal 22	5	2	2.58138	0.334584
Parahippocampal 22	6	2	2.54531	0.185605
Parahippocampal 22	1	3	0.292549	0.92203
Parahippocampal 22	2	3	0.407752	0.860648
Parahippocampal 22	3	3	0.785077	0.745444
Parahippocampal 22	4	3	1.19844	0.910786
Parahippocampal 22	5	3	1.4179	0.865468
Parahippocampal 22	6	3	1.70582	0.74835
Pars Opercularis 8	1	1	-0.831964	0.68923
Pars Opercularis 8	2	1	-0.652168	0.832664
Pars Opercularis 8	3	1	-0.346606	0.936418
Pars Opercularis 8	4	1	0.161935	0.990699
Pars Opercularis 8	5	1	0.828702	0.695597
Pars Opercularis 8	6	1	1.19705	0.491488
Pars Opercularis 8	1	2	-2.01623	0.455556
Pars Opercularis 8	2	2	-1.78676	0.529633
Pars Opercularis 8	3	2	-1.29159	0.81564
Pars Opercularis 8	4	2	-1.30538	0.968382
Pars Opercularis 8	5	2	-1.32262	0.843422
Pars Opercularis 8	6	2	-1.23554	0.669577
Pars Opercularis 8	1	3	-1.38864	0.746726
Pars Opercularis 8	2	3	-1.43902	0.693865
Pars Opercularis 8	3	3	-1.51717	0.723516
Pars Opercularis 8	4	3	-1.60841	0.910786
Pars Opercularis 8	5	3	-1.63508	0.865468
Pars Opercularis 8	6	3	-1.29422	0.755857
Pars Orbitalis 4	1	1	-0.330825	0.877934
Pars Orbitalis 4	2	1	0.0370869	0.978153
Pars Orbitalis 4	3	1	0.735107	0.936418
Pars Orbitalis 4	4	1	0.981237	0.925015
Pars Orbitalis 4	5	1	1.46626	0.469255
Pars Orbitalis 4	6	1	1.9746	0.227204
Pars Orbitalis 4	1	2	-0.803399	0.682823
Pars Orbitalis 4	2	2	-0.664479	0.717276
Pars Orbitalis 4	3	2	-0.519086	0.81564
Pars Orbitalis 4	4	2	-0.257911	0.968382
Pars Orbitalis 4	5	2	-0.26761	0.908129
Pars Orbitalis 4	6	2	0.0591003	0.998893
Pars Orbitalis 4	1	3	-0.964115	0.746726
Pars Orbitalis 4	2	3	-0.863685	0.693865
Pars Orbitalis 4	3	3	-0.819626	0.745444
Pars Orbitalis 4	4	3	-0.696597	0.910786
Pars Orbitalis 4	5	3	-0.29551	0.89995
Pars Orbitalis 4	6	3	0.479008	0.850543
Pars Triangularis 5	1	1	-1.15529	0.621835
Pars Triangularis 5	2	1	-1.19307	0.791663
Pars Triangularis 5	3	1	-0.837561	0.936418
Pars Triangularis 5	4	1	-0.253769	0.990699
Pars Triangularis 5	5	1	0.753408	0.697317
Pars Triangularis 5	6	1	1.83031	0.228492
Pars Triangularis 5	1	2	-1.55117	0.513659
Pars Triangularis 5	2	2	-1.04961	0.666166
Pars Triangularis 5	3	2	-0.653813	0.81564
Pars Triangularis 5	4	2	-0.238383	0.968382
Pars Triangularis 5	5	2	0.712953	0.84601
Pars Triangularis 5	6	2	1.83907	0.448155
Pars Triangularis 5	1	3	-0.86753	0.746726
Pars Triangularis 5	2	3	-0.862402	0.693865
Pars Triangularis 5	3	3	-0.667146	0.745444
Pars Triangularis 5	4	3	-0.274111	0.910786
Pars Triangularis 5	5	3	1.50655	0.865468
Pars Triangularis 5	6	3	2.85962	0.144209
Pericalcarine 27	1	1	-1.23534	0.621835
Pericalcarine 27	2	1	-1.44279	0.677683
Pericalcarine 27	3	1	-1.52534	0.936418
Pericalcarine 27	4	1	-1.24633	0.851096
Pericalcarine 27	5	1	-0.816869	0.695597
Pericalcarine 27	6	1	-0.387733	0.890174
Pericalcarine 27	1	2	-1.76558	0.455556
Pericalcarine 27	2	2	-1.76038	0.529633
Pericalcarine 27	3	2	-1.15112	0.81564
Pericalcarine 27	4	2	-0.55832	0.968382
Pericalcarine 27	5	2	-0.251678	0.908129
Pericalcarine 27	6	2	0.00171919	0.998893
Pericalcarine 27	1	3	0.353369	0.92203
Pericalcarine 27	2	3	0.552095	0.822918
Pericalcarine 27	3	3	0.821139	0.745444
Pericalcarine 27	4	3	1.02403	0.910786
Pericalcarine 27	5	3	1.04106	0.89995
Pericalcarine 27	6	3	0.889415	0.847235
Postcentral 14	1	1	-0.0960006	0.92352
Postcentral 14	2	1	-0.559803	0.878915
Postcentral 14	3	1	-0.483115	0.936418
Postcentral 14	4	1	0.311697	0.990699
Postcentral 14	5	1	1.12491	0.632952
Postcentral 14	6	1	1.50255	0.34773
Postcentral 14	1	2	-1.44898	0.514592
Postcentral 14	2	2	-1.61848	0.529633
Postcentral 14	3	2	-1.47424	0.81564
Postcentral 14	4	2	-1.13119	0.968382
Postcentral 14	5	2	-0.580788	0.84601
Postcentral 14	6	2	0.138474	0.998893
Postcentral 14	1	3	-0.593895	0.853991
Postcentral 14	2	3	-0.987743	0.693865
Postcentral 14	3	3	-1.42261	0.723516
Postcentral 14	4	3	-1.18304	0.910786
Postcentral 14	5	3	-0.751007	0.89995
Postcentral 14	6	3	-0.185967	0.90575
Posterior Cingulate 33	1	1	-1.44729	0.621835
Posterior Cingulate 33	2	1	-1.53966	0.677683
Posterior Cingulate 33	3	1	-1.41342	0.936418
Posterior Cingulate 33	4	1	-0.629692	0.961428
Posterior Cingulate 33	5	1	0.874911	0.695597
Posterior Cingulate 33	6	1	2.2982	0.204344
Posterior Cingulate 33	1	2	-1.08543	0.539118
Posterior Cingulate 33	2	2	-1.68122	0.529633
Posterior Cingulate 33	3	2	-2.3103	0.596264
Posterior Cingulate 33	4	2	-1.14401	0.968382
Posterior Cingulate 33	5	2	1.06015	0.84601
Posterior Cingulate 33	6	2	2.87302	0.138233
Posterior Cingulate 33	1	3	-0.85	0.746726
Posterior Cingulate 33	2	3	-1.26395	0.693865
Posterior Cingulate 33	3	3	-1.58297	0.723516
Posterior Cingulate 33	4	3	-1.49997	0.910786
Posterior Cingulate 33	5	3	-0.742126	0.89995
Posterior Cingulate 33	6	3	0.115496	0.91792
Precentral 11	1	1	-1.66926	0.621835
Precentral 11	2	1	-1.34265	0.677683
Precentral 11	3	1	-0.452271	0.936418
Precentral 11	4	1	0.486662	0.990699
Precentral 11	5	1	1.38642	0.469255
Precentral 11	6	1	2.16942	0.204344
Precentral 11	1	2	-2.07885	0.455556
Precentral 11	2	2	-1.59999	0.529633
Precentral 11	3	2	-0.725685	0.81564
Precentral 11	4	2	0.268158	0.968382
Precentral 11	5	2	1.28597	0.843422
Precentral 11	6	2	2.35899	0.207679
Precentral 11	1	3	-0.857578	0.746726
Precentral 11	2	3	-0.895546	0.693865
Precentral 11	3	3	-0.731913	0.745444
Precentral 11	4	3	-0.294315	0.910786
Precentral 11	5	3	0.437233	0.89995
Precentral 11	6	3	1.02167	0.755857
Precuneus 16	1	1	-0.874103	0.683691
Precuneus 16	2	1	-0.82518	0.832664
Precuneus 16	3	1	-1.10017	0.936418
Precuneus 16	4	1	-1.14982	0.851096
Precuneus 16	5	1	-0.789819	0.695597
Precuneus 16	6	1	-0.160248	0.959181
Precuneus 16	1	2	-2.79263	0.177757
Precuneus 16	2	2	-2.64641	0.276596
Precuneus 16	3	2	-2.1075	0.596264
Precuneus 16	4	2	-1.88649	0.671268
Precuneus 16	5	2	-1.72202	0.752272
Precuneus 16	6	2	-1.01082	0.684309
Precuneus 16	1	3	-2.30982	0.355272
Precuneus 16	2	3	-2.56592	0.349871
Precuneus 16	3	3	-2.58371	0.332327
Precuneus 16	4	3	-1.99937	0.910786
Precuneus 16	5	3	-1.38033	0.865468
Precuneus 16	6	3	-0.5732	0.850543
Rostral ACC 31	1	1	-0.600131	0.834548
Rostral ACC 31	2	1	-0.729156	0.832664
Rostral ACC 31	3	1	-0.287088	0.936418
Rostral ACC 31	4	1	0.641176	0.961428
Rostral ACC 31	5	1	1.40065	0.469255
Rostral ACC 31	6	1	1.85591	0.228492
Rostral ACC 31	1	2	-0.310573	0.864281
Rostral ACC 31	2	2	-0.748221	0.717276
Rostral ACC 31	3	2	-0.565811	0.81564
Rostral ACC 31	4	2	0.553937	0.968382
Rostral ACC 31	5	2	1.85998	0.752272
Rostral ACC 31	6	2	1.49137	0.577427
Rostral ACC 31	1	3	-1.56101	0.746726
Rostral ACC 31	2	3	-1.22674	0.693865
Rostral ACC 31	3	3	-0.87373	0.745444
Rostral ACC 31	4	3	-0.593796	0.910786
Rostral ACC 31	5	3	-0.487187	0.89995
Rostral ACC 31	6	3	-0.42538	0.850543
Rostral mPFC 6	1	1	-1.25946	0.621835
Rostral mPFC 6	2	1	-0.838112	0.832664
Rostral mPFC 6	3	1	-0.640568	0.936418
Rostral mPFC 6	4	1	0.0171032	0.990699
Rostral mPFC 6	5	1	1.2906	0.514823
Rostral mPFC 6	6	1	1.58008	0.32325
Rostral mPFC 6	1	2	-1.31454	0.514592
Rostral mPFC 6	2	2	-0.873145	0.717276
Rostral mPFC 6	3	2	-0.490578	0.81564
Rostral mPFC 6	4	2	-0.0686245	0.999924
Rostral mPFC 6	5	2	0.615188	0.84601
Rostral mPFC 6	6	2	0.876398	0.684309
Rostral mPFC 6	1	3	-0.549797	0.861026
Rostral mPFC 6	2	3	-0.414421	0.860648
Rostral mPFC 6	3	3	-0.519788	0.7596
Rostral mPFC 6	4	3	-0.662811	0.910786
Rostral mPFC 6	5	3	-0.411704	0.89995
Rostral mPFC 6	6	3	0.418539	0.850543
STS 18	1	1	1.35171	0.621835
STS 18	2	1	0.956945	0.832664
STS 18	3	1	1.04968	0.936418
STS 18	4	1	0.699682	0.961428
STS 18	5	1	0.26892	0.946822
STS 18	6	1	0.887396	0.598444
STS 18	1	2	-1.85144	0.455556
STS 18	2	2	-1.34576	0.606496
STS 18	3	2	-0.74589	0.81564
STS 18	4	2	-0.629519	0.968382
STS 18	5	2	-0.339308	0.908129
STS 18	6	2	0.00138722	0.998893
STS 18	1	3	-1.05856	0.746726
STS 18	2	3	-0.88966	0.693865
STS 18	3	3	-0.616836	0.745444
STS 18	4	3	-0.530361	0.910786
STS 18	5	3	-0.467222	0.89995
STS 18	6	3	-0.103054	0.91792
Superior Frontal 9	1	1	-1.21887	0.621835
Superior Frontal 9	2	1	-0.42488	0.906396
Superior Frontal 9	3	1	0.166407	0.936418
Superior Frontal 9	4	1	0.616948	0.961428
Superior Frontal 9	5	1	0.962056	0.695597
Superior Frontal 9	6	1	1.38563	0.375951
Superior Frontal 9	1	2	-1.20207	0.539118
Superior Frontal 9	2	2	-1.17719	0.666166
Superior Frontal 9	3	2	-1.16242	0.81564
Superior Frontal 9	4	2	-1.02979	0.968382
Superior Frontal 9	5	2	0.0632435	0.989318
Superior Frontal 9	6	2	1.07263	0.684309
Superior Frontal 9	1	3	-1.33941	0.746726
Superior Frontal 9	2	3	-1.3668	0.693865
Superior Frontal 9	3	3	-1.19484	0.745444
Superior Frontal 9	4	3	-0.975066	0.910786
Superior Frontal 9	5	3	-0.44261	0.89995
Superior Frontal 9	6	3	0.409281	0.850543
Superior Parietal 12	1	1	-0.938685	0.65713
Superior Parietal 12	2	1	-0.532239	0.878915
Superior Parietal 12	3	1	-0.291944	0.936418
Superior Parietal 12	4	1	-0.118165	0.990699
Superior Parietal 12	5	1	0.251274	0.946822
Superior Parietal 12	6	1	1.03799	0.53554
Superior Parietal 12	1	2	-1.06823	0.539118
Superior Parietal 12	2	2	-0.742255	0.717276
Superior Parietal 12	3	2	-0.231115	0.926189
Superior Parietal 12	4	2	0.21987	0.968382
Superior Parietal 12	5	2	0.935318	0.84601
Superior Parietal 12	6	2	1.60868	0.577427
Superior Parietal 12	1	3	-0.98182	0.746726
Superior Parietal 12	2	3	-0.800176	0.693865
Superior Parietal 12	3	3	-0.349477	0.85203
Superior Parietal 12	4	3	0.416023	0.910786
Superior Parietal 12	5	3	0.980773	0.89995
Superior Parietal 12	6	3	1.03461	0.755857
Supramarginal 15	1	1	0.219461	0.877934
Supramarginal 15	2	1	0.295684	0.906396
Supramarginal 15	3	1	0.5971	0.936418
Supramarginal 15	4	1	1.07922	0.866973
Supramarginal 15	5	1	1.75368	0.450419
Supramarginal 15	6	1	2.2195	0.204344
Supramarginal 15	1	2	-1.0227	0.548386
Supramarginal 15	2	2	-0.633043	0.717276
Supramarginal 15	3	2	-0.438112	0.832755
Supramarginal 15	4	2	-0.399876	0.968382
Supramarginal 15	5	2	0.0133883	0.989318
Supramarginal 15	6	2	0.67038	0.776769
Supramarginal 15	1	3	-0.642303	0.843
Supramarginal 15	2	3	-0.72349	0.693865
Supramarginal 15	3	3	-0.592595	0.745444
Supramarginal 15	4	3	-0.266159	0.910786
Supramarginal 15	5	3	0.64994	0.89995
Supramarginal 15	6	3	1.26131	0.755857
Temporal Pole 20	1	1	0.158333	0.900685
Temporal Pole 20	2	1	0.027384	0.978153
Temporal Pole 20	3	1	0.446098	0.936418
Temporal Pole 20	4	1	1.9413	0.44389
Temporal Pole 20	5	1	2.34051	0.181819
Temporal Pole 20	6	1	2.06452	0.220823
Temporal Pole 20	1	2	0.0561743	0.956661
Temporal Pole 20	2	2	0.462223	0.730691
Temporal Pole 20	3	2	0.128095	0.954203
Temporal Pole 20	4	2	0.324167	0.968382
Temporal Pole 20	5	2	0.0170696	0.989318
Temporal Pole 20	6	2	-0.346404	0.945215
Temporal Pole 20	1	3	-0.0188577	0.984955
Temporal Pole 20	2	3	-1.10593	0.693865
Temporal Pole 20	3	3	-1.39916	0.723516
Temporal Pole 20	4	3	-0.829721	0.910786
Temporal Pole 20	5	3	-0.308534	0.89995
Temporal Pole 20	6	3	-0.275062	0.88168
Transverse Temporal 21	1	1	-1.00897	0.625978
Transverse Temporal 21	2	1	-0.906135	0.832664
Transverse Temporal 21	3	1	-0.65621	0.936418
Transverse Temporal 21	4	1	-0.629389	0.961428
Transverse Temporal 21	5	1	-0.354965	0.946822
Transverse Temporal 21	6	1	-0.0525974	0.959181
Transverse Temporal 21	1	2	1.1131	0.539118
Transverse Temporal 21	2	2	0.455768	0.730691
Transverse Temporal 21	3	2	-0.155504	0.954203
Transverse Temporal 21	4	2	-0.505109	0.968382
Transverse Temporal 21	5	2	-0.55941	0.84601
Transverse Temporal 21	6	2	-0.522935	0.888464
Transverse Temporal 21	1	3	3.05322	0.076976
Transverse Temporal 21	2	3	2.18726	0.488305
Transverse Temporal 21	3	3	1.37144	0.723516
Transverse Temporal 21	4	3	0.166539	0.929805
Transverse Temporal 21	5	3	-0.213835	0.911064
Transverse Temporal 21	6	3	0.310994	0.88168

[truncated: 25 more sheets: mTBI 11, mTBI 12, mTBI 13, mTBI 14, mTBI 15, mTBI 16, mTBI 17, mTBI 18, mTBI 19, mTBI 20, mTBI 21, mTBI 22, mTBI 23, mTBI 24, mTBI 25, mTBI 26, mTBI 27, mTBI 28, mTBI 29, mTBI 30 …]
